# Supplementary material for: Sampling strategies for accurate computational inferences of gametic phase across highly polymorphic major histocompatibility complex loci
Source: BMC Res Notes. 2011 May 26;4:151. doi: 10.1186/1756-0500-4-151 (PMC3126723; doi:10.1186/1756-0500-4-151)
Supplement: Additional file 2 — Original data set of unphased MHC class I and II genotypes. Simulations contain 8, 15, 30 or 45 individuals from the MHC class I, and 8, 15, 30, 45, 60 or 75 individuals from the MHC class II. Five replicates for each sample size were created, sub-sampling individuals randomly. [file 1756-0500-4-151-S2.ZIP]

Archive with 54 entries (51 files):
- Additional file 2/
- Additional file 2/Unphased files MHC class I/
- Additional file 2/Unphased files MHC class I/15x-1unphased.fas
- Additional file 2/Unphased files MHC class I/15x-2unphased.fas
- Additional file 2/Unphased files MHC class I/15x-3unphased.fas
- Additional file 2/Unphased files MHC class I/15x-4unphased.fas
- Additional file 2/Unphased files MHC class I/15x-5unphased.fas
- Additional file 2/Unphased files MHC class I/30x-1unphased.fas
- Additional file 2/Unphased files MHC class I/30x-2unphased.fas
- Additional file 2/Unphased files MHC class I/30x-3unphased.fas
- Additional file 2/Unphased files MHC class I/30x-4unphased.fas
- Additional file 2/Unphased files MHC class I/30x-5unphased.fas
- Additional file 2/Unphased files MHC class I/45x-1unphased.fas
- Additional file 2/Unphased files MHC class I/45x-2unphased.fas
- Additional file 2/Unphased files MHC class I/45x-3unphased.fas
- Additional file 2/Unphased files MHC class I/45x-4unphased.fas
- Additional file 2/Unphased files MHC class I/45x-5unphased.fas
- Additional file 2/Unphased files MHC class I/56x-unphased.fas
- Additional file 2/Unphased files MHC class I/8x-1unphased.fas
- Additional file 2/Unphased files MHC class I/8x-2unphased.fas
- Additional file 2/Unphased files MHC class I/8x-3unphased.fas
- Additional file 2/Unphased files MHC class I/8x-4unphased.fas
- Additional file 2/Unphased files MHC class I/8x-5unphased.fas
- Additional file 2/Unphased files MHC class II/
- Additional file 2/Unphased files MHC class II/1Run 15ind.fas
- Additional file 2/Unphased files MHC class II/1Run 30ind.fas
- Additional file 2/Unphased files MHC class II/1Run 45ind.fas
- Additional file 2/Unphased files MHC class II/1Run 60ind.fas
- Additional file 2/Unphased files MHC class II/1Run 75ind.fas
- Additional file 2/Unphased files MHC class II/1Run 8ind.fas
- Additional file 2/Unphased files MHC class II/2Run 15ind.fas
- Additional file 2/Unphased files MHC class II/2Run 30ind.fas
- Additional file 2/Unphased files MHC class II/2Run 45ind.fas
- Additional file 2/Unphased files MHC class II/2Run 60ind.fas
- Additional file 2/Unphased files MHC class II/2Run 75ind.fas
- Additional file 2/Unphased files MHC class II/2Run 8ind.fas
- Additional file 2/Unphased files MHC class II/3Run 15ind.fas
- Additional file 2/Unphased files MHC class II/3Run 30ind.fas
- Additional file 2/Unphased files MHC class II/3Run 45ind.fas
- Additional file 2/Unphased files MHC class II/3Run 60ind.fas
- Additional file 2/Unphased files MHC class II/3Run 75ind.fas
- Additional file 2/Unphased files MHC class II/3Run 8ind.fas
- Additional file 2/Unphased files MHC class II/4Run 15ind.fas
- Additional file 2/Unphased files MHC class II/4Run 30ind.fas
- Additional file 2/Unphased files MHC class II/4Run 45ind.fas
- Additional file 2/Unphased files MHC class II/4Run 60ind.fas
- Additional file 2/Unphased files MHC class II/4Run 75ind.fas
- Additional file 2/Unphased files MHC class II/4Run 8ind.fas
- Additional file 2/Unphased files MHC class II/5Run 15 ind.fas
- Additional file 2/Unphased files MHC class II/5Run 30ind.fas
- Additional file 2/Unphased files MHC class II/5Run 45ind.fas
- Additional file 2/Unphased files MHC class II/5Run 60ind.fas
- Additional file 2/Unphased files MHC class II/5Run 75ind.fas
- Additional file 2/Unphased files MHC class II/5Run 8ind.fas
