# Supplementary material for: Sampling strategies for accurate computational inferences of gametic phase across highly polymorphic major histocompatibility complex loci
Source: BMC Res Notes. 2011 May 26;4:151. doi: 10.1186/1756-0500-4-151 (PMC3126723; doi:10.1186/1756-0500-4-151)
Supplement: Additional file 2 — Original data set of unphased MHC class I and II genotypes. Simulations contain 8, 15, 30 or 45 individuals from the MHC class I, and 8, 15, 30, 45, 60 or 75 individuals from the MHC class II. Five replicates for each sample size were created, sub-sampling individuals randomly. [file 1756-0500-4-151-S2.ZIP › Additional file 2/Unphased files MHC class I/15x-1unphased.fas]

>PEXT1
GGGGCTCACACARTACAGACCATRARGGGCTGCGACATCCTGGAGGACGGTCGTGTCAGG
GGGTATTACCAGRATGCCTACGACGGGCGCGACTTCCTCACCTTCGACATGAACACGATG
ACGTTCACTGCGTCGGATGAGGCGTCACAAATCACCAAGAGGAAGTGGGAGCAGGATGGG
TCTTTCATTGTGCCTTGGAAAAAGTACGTGGAGAACATCTGCCCTGAGTGGCTGAGGAAA
TACGTGAGCTACGGGCGGGCTGCGCTGGCGAGGAAAG
>PGUA1
GGGGCTCACACAATACAGACCATAWKGGGCTGCGACATCCTGGAGGACGGTCGTGTCAGG
GGGTATTACCAGRATGCCTACGACGGGCGCGACTTCCTCACCTTCGACATGAACACGATG
ACGTTCACTGCGTYGGATGAGGCGTCACAAATCACCAAGAGGAAGTGGGAGCAGGATGGG
TCTTTCATTGTGCCTTGGAAAAAGTACGTGGAGAACATCTGCCCTGAGTGGCTGAGGAAA
TACGTGAGCTACGGGCGGGCTGCGCTGGCGAGGAAAG
>EXT15
GGGGCTCACACARTACAGACCATGAWGGGCTGCGACATCCTGGAGGACGGTCGTGTCAGG
GGGTATTACCAGRATGCCTACGACGGGCGCGACTTCCTCACCTTCGACATGAACACGATG
ACGTTCACTGCGTCGGATGAGGCGTCACAAATCACCAAGAGGAAGTGGGAGCAGGATGGG
TCTTTCATTGTGCCTTGGAAAAAGTACGTGGAGAACATCTGCCCTGAGTGGCTGAGGAAA
TACGTGAGCTACGGGCGGGCTGCGCTGGCGAGGAAAG
>CFEL9550
GGGGCTCACACAATACAGACCATAAGGGGCTGCGACATCCTGGAGGACGGTCGTGTCGGG
GGGTATTACCAGGCTGCCTACGACGGGCGCGACTTCCTCRCCTTCGACAYGAACACGATG
ACGTTCACTGCGTTGGATGAGGCGTCACAAATCACCAAGAGGAAGTGGGAGCAGGATGGG
TCTTTCATTGTGCCTTGGAAAAAGTACGTGGAGAACATCTGCCCTGAGTCGCTGAGGAAA
TACGTGAGCTACGGGCAGGCTGCGCTGGCGAGGAAAG
>JER6
GGGGCTCACACARTWCAGAYCATAWKGGGCTGCGACATCCTGGAGGACGGTCGTGTCAGG
GGGTATTACCAGGMTGCCTACGACGGGCGCGACTTCCTCACCTTCGACATGAACACGATG
ACGTTCACTGCGTCGGATGAGGCGTCACAAATCACCAAGAGGAAGTGGGAGCAGGATGGG
TCTTTCATTGTGCCTTGGAAAAAGTACGTGGAGAACATCTGCCCTGAGTSGCTGAGGAAA
TACGTGAGCTACGGGCGGGCTGCGCTGGCGAGGAAAG
>SEVH9
GGGGCTCACACAATACAGAYCATAWKGGGCTGCGACATCCTGGAGGACGGTMGTGTCAGG
GGGTATTACCAGGMTGCCTACGACGGGMGCGACTTCCTCACCTTCGACRTGAACACGATG
ACGTTCACTGCGTCGGATGAGGCGTCACAAATCACCAAGAGGAAGTGGGAGCAGGATGGG
TCTTTCATTGTGCCTTGGAAAAAGTACGTGGAGAACATCTGCCCTGAGTSGCTGAGGAAA
TACGTGAGCTACGGGCGGGCTGCGCTGGCGAGGAAAG
>MAK7628
GGGGSTCACACRMTRCAGAYCATAAGKGGCTGYGACATCCTGGAGGACGGTAGTGTCAGG
GGGTATTACCAGRATGCCTACGACGGGCGCGACTTCCTCRCCTTCGACATGAACACGATG
ACGTTCACTGCGTCGGATGAGGCGTCRCAAATCACCAAGAGGAAGTGGGAGCAGGATGGG
WCTKTCAYTGTGCMTTGGAAAAASTACATGGAGAACMTCTGCCCTGAGTSGCTGAGGAAA
TACGTGAGCTACGGGCGGGCTGCGCTGGCGAGGAAAG
>PED7092
GGGGCTCACACARTACAGACCATRARGGGCTGCGACATCCTGGAGGACGGTCGTGTCRGG
GGGTATTACCAGRMTGCCTACGACGGGCGCGACTTCCTCRCCTTCGACATGAACACGATG
ACGTTCACTGCGTYGGATGAGGCGTCACAAATCACCAAGAGGAAGTGGGAGCAGGATGGG
TCTTTCATTGTGCCTTGGAAAAAGTACGTGGAGAACATCTGCCCTGAGTSGCTGAGGAAA
TACGTGAGCTACGGGCRGGCTGCGCTGGCGAGGAAAG
>PED7091
GGGGCTCACACAATACAGAYCATAWKGGGCTGCGACMTCCTGGAGGACGGTCGTGTCAGG
GGGTATTACCAGGMTGCCTACGACGGGMGCGACTTCCTCACCTTCGACRTGAACACGATG
ACGTTCACTGCGTCGGATGAGGCGTCACAAATCACCAAGAGGAAGTKGGAGCAGGATGGG
TCTTTCATTGTGCCTTGGAAAAAGTACRTGGAGAACATCTGCCCTGAGTGGCTGAGGAAA
TACGTGAGCTACGGGCGGGCTGCGCTGGCGAGGAAAG
>PED7674
GGGGCTCACACAATACAGAYCATAWKGGGCTGYGACATCCTGGAGGACGGTMGTGTCAGG
GGGTATTACCAGRATGCCTACGACGGGCGCGACTTCCTCACCTTCGACATGAACACGATG
ACGTTCACTGCGTCGGATGAGGCGTCACAAATCACCAAGAGGAAGTGGGAGCAGGATGGG
TCTTTCATTGTGCCTTGGAAAAAGTACRTGGAGAACATCTGCCCTGAGTGGCTGAGGAAA
TACGTGAGCTACGGGCGGGCTGCGCTGGCGAGGAAAG
>ITA7
GGGGCTCACACARTACAGACCATRAKGGGCTGCGACATCCTGGAGGACGGTCGTGTCAGG
GGGTATTACCAGAATGCCTACGACGGGCGCGACTTCCTCACCTTCGACAYGAACACGATG
ACGTTCACTGCGTYGGATGAGGCGTCACAAATCACCAAGAGGAAGTGGGAGCAGGATGGG
TCTTTCATTGTGCCTTGGAAAAAGTACGTGGAGAACATCTGCCCTGAGTGGCTGAGGAAA
TACGTGAGCTACGGGCGGGCTGCGCTGGCGAGGAAAG
>GRE1.10
GGGGCTCACACAATACAGAYCATAWKKGGCTGCGACATCCTGGAGGACGGTCGTGTCRGG
GGGTATTACCAGGMTGCCTACGACGGGCGCGACTTCCTCRCCTTCGACATGAACACGATG
ACGTTCACTGCGTCGGATGAGGCGTCACAAATCACCAAGAGGAAGTGGGAGCAGGATGGG
TCTTTCATTGTGCCTTGGAAAAAGTACGTGGAGAACATCTGCCCTGAGTGGCTGAGGAAA
TACGTGAGCTACGGGCGGGCTGCGCTGGCGAGGAAAG
>GRE2.9
GGGGCTCACACAATACAGAYCATRAKGGGCTGCGACATCCTGGAGGACGGTMGTGTCAGG
GGGTATTACCAGGMTGCCTACGACGGGMGCGACTTCCTCACCTTCGACRTGAACACGATG
ACGTTCACTGCGTCGGATGAGGCGTCACAAATCACCAAGAGGAAGTKGGAGCAGGATGGG
TCTTTCATTGTGCCTTGGAAAAAGTACRTGGAGAACATCTGCCCTGAGTGGCTGAGGAAA
TACGTGAGCTACGGGCGGGCTGCGCTGGCGAGGAAAG
>GRE2.5
GGGGCTCACACAATACAGACCATAWKGGGCTGCGACATCCTGGAGGACGGTCGTGTCRGG
GGGTATTACCAGGMTGCCTACGACGGGCGCGACTTCCTCRCCTTCGACATGAACACGATG
ACGTTCACTGCGTCGGATGAGGCGTCACAAATCACCAAGAGGAAGTGGGAGCAGGATGGG
TCTTTCATTGTGCCTTGGAAAAAGTACGTGGAGAACATCTGCCCTGAGTSGCTGAGGAAA
TACGTGAGCTACGGGCRGGCTGCGCTGGCGAGGAAAG
>GRE2.13
GGGGCTCACACAATACAGACCATAWKGGGCTGCGACATCCTGGAGGACGGTCGTGTCRGG
GGGTATTACCAGGMTGCCTACGACGGGCGCGACTTCCTCRCCTTCGACATGAACACGATG
ACGTTCACTGCGTYGGATGAGGCGTCACAAATCACCAAGAGGAAGTGGGAGCAGGATGGG
TCTTTCATTGTGCCTTGGAAAAAGTACGTGGAGAACATCTGCCCTGAGTSGCTGAGGAAA
TAYGTGAGCTACGGGCRGGCTGCGCTGGCGAGGAAAG
