# Supplementary material for: Sampling strategies for accurate computational inferences of gametic phase across highly polymorphic major histocompatibility complex loci
Source: BMC Res Notes. 2011 May 26;4:151. doi: 10.1186/1756-0500-4-151 (PMC3126723; doi:10.1186/1756-0500-4-151)
Supplement: Additional file 2 — Original data set of unphased MHC class I and II genotypes. Simulations contain 8, 15, 30 or 45 individuals from the MHC class I, and 8, 15, 30, 45, 60 or 75 individuals from the MHC class II. Five replicates for each sample size were created, sub-sampling individuals randomly. [file 1756-0500-4-151-S2.ZIP › Additional file 2/Unphased files MHC class I/15x-2unphased.fas]

>PEXT1
GGGGCTCACACARTACAGACCATRARGGGCTGCGACATCCTGGAGGACGGTCGTGTCAGG
GGGTATTACCAGRATGCCTACGACGGGCGCGACTTCCTCACCTTCGACATGAACACGATG
ACGTTCACTGCGTCGGATGAGGCGTCACAAATCACCAAGAGGAAGTGGGAGCAGGATGGG
TCTTTCATTGTGCCTTGGAAAAAGTACGTGGAGAACATCTGCCCTGAGTGGCTGAGGAAA
TACGTGAGCTACGGGCGGGCTGCGCTGGCGAGGAAAG
>PGUA3
GGGGCTCACACARTACAGACCATRWWGGGCTGCGACATCCTGGAGGACGGTCGTGTCAGG
GGGTATTACCAGRATGCCTACGACGGGCGCGACTTCCTCACCTTCGACATGAACACGATG
ACGTTCACTGCGTCGGATGAGGCGTCACAAATCACCAAGAGGAAGTGGGAGCAGGATGGG
TCTTTCATTGTGCCTTGGAAAAAGTACGTGGAGAACATCTGCCCTGAGTGGCTGAGGAAA
TACGTGAGCTACGGGCGGGCTGCGCTGGCGAGGAAAG
>EXT22
GGGGCTCACACAATACAGACCATRAGKGGCTGCGACATCCTGGAGGACGGTMGTGTCAGG
GGGTATTACCAGGATGCCTACGACGGGCGCGACTTCCTCRCCTTCGACATGAACACGATG
ACGTTCACTGCGTCGGATGAGGCGTCACAAATCACCAAGAGGAAGTGGGAGCAGGATGGG
WCTKTCAYTGTGCMTTGGAAAAASTACRTGGAGAACMTCTGCCCTGAGTCGCTGAGGAAA
TACGTGAGCTACGGGCGGGCTGCGCTGGCGAGGAAAG
>EXTMON16
GGGGCTCACACAATACAGACCATAAGGGGCTGCGACATCCTGGAGGACGGTCGTGTCAGG
GGGTATTACCAGRMTGCCTACGACGGGCGCGACTTCCTCRCCTTCGACAYGAACACGATG
ACGTTCACTGCGTYGGATGAGGCGTCACAAATCACCAAGAGGAAGTKGGAGCAGGATGGG
TCTTTCATTGTGCCTTGGAAAAAGTACGTGGAGAACATCTGCCCTGAGTGGCTGAGGAAA
TACGTGAGCTACGGGCRGGCTGCGCTGGCGAGGAAAG
>SEVH2
GGGGCTCACACAATACAGACCATAAGGGGCTGCGACATCCTGGAGGACGGTCGTGTCRGG
GGGTATTACCAGGMTGCCTACGACGGGCGCGACTTCCTCRCCTTCGACATGAACACGATG
ACGTTCACTGCGTCGGATGAGGCGTCACAAATCACCAAGAGGAAGTKGGAGCAGGATGGG
TCTTTCATTGTGCCTTGGAAAAAGTACGTGGAGAACATCTGCCCTGAGTSGCTGAGGAAA
TACGTGAGCTACGGGCGGGCTGCGCTGGCGAGGAAAG
>SW9
GGGGCTCACACARTACAGAYCATRARKGGCTGCGACATCCTGGAGGACGGTCGTGTCRGG
GGGTATTACCAGRMTGCCTACGACGGGCGCGACTTCCTCRCCTTCGACATGAACACGATG
ACGTTCACTGCGTCGGATGAGGCGTCACAAATCACCAAGAGGAAGTGGGAGCAGGATGGG
WCTKTCAYTGTGCMTTGGAAAAAGTACRTGGAGAACATCTGCCCTGAGTSGCTGAGGAAA
TACGTGAGCTACGGGCGGGCTGCGCTGGCGAGGAAAG
>MAK7628
GGGGSTCACACRMTRCAGAYCATAAGKGGCTGYGACATCCTGGAGGACGGTAGTGTCAGG
GGGTATTACCAGRATGCCTACGACGGGCGCGACTTCCTCRCCTTCGACATGAACACGATG
ACGTTCACTGCGTCGGATGAGGCGTCRCAAATCACCAAGAGGAAGTGGGAGCAGGATGGG
WCTKTCAYTGTGCMTTGGAAAAASTACATGGAGAACMTCTGCCCTGAGTSGCTGAGGAAA
TACGTGAGCTACGGGCGGGCTGCGCTGGCGAGGAAAG
>PED7685
GGGGCTCACACAATACAGATCATAAGTGGCTGCGACATCCTGGAGGACGGTCGTGTCGGG
GGGTATTACCAGGCTGCCTACGACGGGCGCGACTTCCTCGCCTTCGACATGAACACGATG
ACGTTCACTGCGTCGGATGAGGCGTCACAAATCACCAAGAGGAAGTGGGAGCAGGATGGG
TCTTTCATTGTGCCTTGGAAAAAGTACGTGGAGAACATCTGCCCTGAGTSGCTGAGGAAA
TACGTGAGCTACGGGCGGGCTGCGCTGGCGAGGAAAG
>PED7674
GGGGCTCACACAATACAGAYCATAWKGGGCTGYGACATCCTGGAGGACGGTMGTGTCAGG
GGGTATTACCAGRATGCCTACGACGGGCGCGACTTCCTCACCTTCGACATGAACACGATG
ACGTTCACTGCGTCGGATGAGGCGTCACAAATCACCAAGAGGAAGTGGGAGCAGGATGGG
TCTTTCATTGTGCCTTGGAAAAAGTACRTGGAGAACATCTGCCCTGAGTGGCTGAGGAAA
TACGTGAGCTACGGGCGGGCTGCGCTGGCGAGGAAAG
>ITA8
GGGGCTCACACAATACAGATCATAAGGGGCTGTGACATCCTGGAGGACGGTAGTGTCAGG
GGGTATTACCAGAATGCCTACGACGGGCGCGACTTCCTCACCTTCGACATGAACACGATG
ACGTTCACTGCGTCGGATGAGGCGTCACAAATCACCAAGAGGAAGTGGGAGCAGGATGGG
TCTTTCATTGTGCCTTGGAAAAAGTACRTGGAGAACATCTGCCCTGAGTSGCTGAGGAAA
TACGTGAGCTACGGGCGGGCTGCGCTGGCGAGGAAAG
>ITA3
GGGGCTCACACARTACAGAYCRTRARKGGCTGCGACATCCTGGAGGACGGTCGTGTCAGG
GGGTATTACCAGGMTGCCTACGACGGGMGCGACTTCCTCACCTTCGACRTGAACACGATG
ACGTTCACTGCGTCGGATGAGGCGTCACAAATCACCAAGAGGAAGTKGGAGCAGGATGGG
TCTTTCATTGTGCCTTGGAAAAAGTACRTGGAGAACATCTGCCCTGAGTGGCTGAGGAAA
TACGTGAGCTACGGGCGGGCTGCGCTGGCGAGGAAAG
>GRE2.2
GGGGCTCACACAATACAGACCATAAGKGGCTGCGACATCCTGGAGGACGGTMGTGTCRGG
GGGTATTACCAGGMTGCCTACGACGGGCGCGACTTCCTCRCCTTCGACAYGAACACGATG
ACGTTCACTGCGTYGGATGAGGCGTCACAAATCACCAAGAGGAAGTGGGAGCAGGATGGG
WCTKTCAYTGTGCMTTGGAAAAASTACRTGGAGAACMTCTGCCCTGAGTCGCTGAGGAAA
TACGTGAGCTACGGGCRGGCTGCGCTGGCGAGGAAAG
>ISR2
GGGGCTCACACARTACAGACCATRARGGGCTGCGACATCCTGGAGGACGGTCGTGTCAGG
GGGTATTACCAGAATGCCTACGACGGGCGCGACTTCCTCACCTTCGACAYGAACACGATG
ACGTTCACTGCGTYGGATGAGGCGTCACAAATCACCAAGAGGAAGTGGGAGCAGGATGGG
TCTTTCATTGTGCCTTGGAAAAAGTACGTGGAGAACATCTGCCCTGAGTGGCTGAGGAAA
TACGTGAGCTACGGGCGGGCTGCGCTGGCGAGGAAAG
>ISR25
GGGGCTCACACARTACAGACCRTRAKGGGCTGCGACATCCTGGAGGACGGTMGTGTCAGG
GGGTATTACCAGGATGCCTACGACGGGCGCGACTTCCTCACCTTCGACATGAACACGATG
ACGTTCACTGCGTCGGATGAGGCGTCACAAATCACCAAGAGGAAGTGGGAGCAGGATGGG
TCTTTCATTGTGCCTTGGAAAAAGTACGTGGAGAACATCTGCCCTGAGTGGCTGAGGAAA
TACGTGAGCTACGGGCGGGCTGCGCTGGCGAGGAAAG
>ISR27
GGGGSTCACACRMTRCAGAYCATAAGTGGCTGCGACATCCTGGAGGACGGTMGTGTCAGG
GGGTATTACCAGGATGCCTACGACGGGCGCGACTTCCTCRCCTTCGACATGAACACGATG
ACGTTCACTGCGTCGGATGAGGCGTCACAAATCACCAAGAGGAAGTGGGAGCAGGATGGG
WCTKTCAYTGTGCMTTGGAAAAASTACRTGGAGAACMTCTGCCCTGAGTSGCTGAGGAAA
TACGTGAGCTACGGGCGGGCTGCGCTGGCGAGGAAAG
