# Supplementary material for: Sampling strategies for accurate computational inferences of gametic phase across highly polymorphic major histocompatibility complex loci
Source: BMC Res Notes. 2011 May 26;4:151. doi: 10.1186/1756-0500-4-151 (PMC3126723; doi:10.1186/1756-0500-4-151)
Supplement: Additional file 2 — Original data set of unphased MHC class I and II genotypes. Simulations contain 8, 15, 30 or 45 individuals from the MHC class I, and 8, 15, 30, 45, 60 or 75 individuals from the MHC class II. Five replicates for each sample size were created, sub-sampling individuals randomly. [file 1756-0500-4-151-S2.ZIP › Additional file 2/Unphased files MHC class I/56x-unphased.fas]

>PEXT1
GGGGCTCACACARTACAGACCATRARGGGCTGCGACATCCTGGAGGACGGTCGTGTCAGG
GGGTATTACCAGRATGCCTACGACGGGCGCGACTTCCTCACCTTCGACATGAACACGATG
ACGTTCACTGCGTCGGATGAGGCGTCACAAATCACCAAGAGGAAGTGGGAGCAGGATGGG
TCTTTCATTGTGCCTTGGAAAAAGTACGTGGAGAACATCTGCCCTGAGTGGCTGAGGAAA
TACGTGAGCTACGGGCGGGCTGCGCTGGCGAGGAAAG
>PGUA1
GGGGCTCACACAATACAGACCATAWKGGGCTGCGACATCCTGGAGGACGGTCGTGTCAGG
GGGTATTACCAGRATGCCTACGACGGGCGCGACTTCCTCACCTTCGACATGAACACGATG
ACGTTCACTGCGTYGGATGAGGCGTCACAAATCACCAAGAGGAAGTGGGAGCAGGATGGG
TCTTTCATTGTGCCTTGGAAAAAGTACGTGGAGAACATCTGCCCTGAGTGGCTGAGGAAA
TACGTGAGCTACGGGCGGGCTGCGCTGGCGAGGAAAG
>PGUA3
GGGGCTCACACARTACAGACCATRWWGGGCTGCGACATCCTGGAGGACGGTCGTGTCAGG
GGGTATTACCAGRATGCCTACGACGGGCGCGACTTCCTCACCTTCGACATGAACACGATG
ACGTTCACTGCGTCGGATGAGGCGTCACAAATCACCAAGAGGAAGTGGGAGCAGGATGGG
TCTTTCATTGTGCCTTGGAAAAAGTACGTGGAGAACATCTGCCCTGAGTGGCTGAGGAAA
TACGTGAGCTACGGGCGGGCTGCGCTGGCGAGGAAAG
>PGUA4
GGGGCTCACACAATACAGACCATAWKGGGCTGCGACATCCTGGAGGACGGTCGTGTCAGG
GGGTATTACCAGGATGCCTACGACGGGCGCGACTTCCTCACCTTCGACATGAACACGATG
ACGTTCACTGCGTCGGATGAGGCGTCACAAATCACCAAGAGGAAGTGGGAGCAGGATGGG
TCTTTCATTGTGCCTTGGAAAAAGTACGTGGAGAACATCTGCCCTGAGTGGCTGAGGAAA
TACGTGAGCTACGGGCGGGCTGCGCTGGCGAGGAAAG
>EXT3
GGGGCTCACACAATACAGACCRTRAKGGGCTGCGACATCCTGGAGGACGGTCGTGTCAGG
GGGTATTACCAGRATGCCTACGACGGGCGCGACTTCCTCACCTTCGACATGAACACGATG
ACGTTCACTGCGTYGGATGAGGCGTCACAAATCACCAAGAGGAAGTGGGAGCAGGATGGG
TCTTTCATTGTGCCTTGGAAAAAGTACGTGGAGAACATCTGCCCTGAGTGGCTGAGGAAA
TACGTGAGCTACGGGCGGGCTGCGCTGGCGAGGAAAG
>EXT13
GGGGCTCACACARTACAGACCATRARGGGCTGCGACATCCTGGAGGACGGTCGTGTCRGG
GGGTATTACCAGRMTGCCTACGACGGGCGCGACTTCCTCRCCTTCGACATGAACACGATG
ACGTTCACTGCGTCGGATGAGGCGTCACAAATCACCAAGAGGAAGTKGGAGCAGGATGGG
TCTTTCATTGTGCCTTGGAAAAAGTACGTGGAGAACATCTGCCCTGAGTSGCTGAGGAAA
TACGTGAGCTACGGGCGGGCTGCGCTGGCGAGGAAAG
>EXT15
GGGGCTCACACARTACAGACCATGAWGGGCTGCGACATCCTGGAGGACGGTCGTGTCAGG
GGGTATTACCAGRATGCCTACGACGGGCGCGACTTCCTCACCTTCGACATGAACACGATG
ACGTTCACTGCGTCGGATGAGGCGTCACAAATCACCAAGAGGAAGTGGGAGCAGGATGGG
TCTTTCATTGTGCCTTGGAAAAAGTACGTGGAGAACATCTGCCCTGAGTGGCTGAGGAAA
TACGTGAGCTACGGGCGGGCTGCGCTGGCGAGGAAAG
>EXT22
GGGGCTCACACAATACAGACCATRAGKGGCTGCGACATCCTGGAGGACGGTMGTGTCAGG
GGGTATTACCAGGATGCCTACGACGGGCGCGACTTCCTCRCCTTCGACATGAACACGATG
ACGTTCACTGCGTCGGATGAGGCGTCACAAATCACCAAGAGGAAGTGGGAGCAGGATGGG
WCTKTCAYTGTGCMTTGGAAAAASTACRTGGAGAACMTCTGCCCTGAGTCGCTGAGGAAA
TACGTGAGCTACGGGCGGGCTGCGCTGGCGAGGAAAG
>PMON1
GGGGCTCACACAATACAGACCATAWKGGGCTGCGACATCCTGGAGGACGGTCGTGTCRGG
GGGTATTACCAGGMTGCCTACGACGGGCGCGACTTCCTCRCCTTCGACATGAACACGATG
ACGTTCACTGCGTYGGATGAGGCGTCACAAATCACCAAGAGGAAGTGGGAGCAGGATGGG
TCTTTCATTGTGCCTTGGAAAAAGTACGTGGAGAACATCTGCCCTGAGTSGCTGAGGAAA
TACGTGAGCTACGGGCGGGCTGCGCTGGCGAGGAAAG
>CFEL9550
GGGGCTCACACAATACAGACCATAAGGGGCTGCGACATCCTGGAGGACGGTCGTGTCGGG
GGGTATTACCAGGCTGCCTACGACGGGCGCGACTTCCTCRCCTTCGACAYGAACACGATG
ACGTTCACTGCGTTGGATGAGGCGTCACAAATCACCAAGAGGAAGTGGGAGCAGGATGGG
TCTTTCATTGTGCCTTGGAAAAAGTACGTGGAGAACATCTGCCCTGAGTCGCTGAGGAAA
TACGTGAGCTACGGGCAGGCTGCGCTGGCGAGGAAAG
>EXTMON16
GGGGCTCACACAATACAGACCATAAGGGGCTGCGACATCCTGGAGGACGGTCGTGTCAGG
GGGTATTACCAGRMTGCCTACGACGGGCGCGACTTCCTCRCCTTCGACAYGAACACGATG
ACGTTCACTGCGTYGGATGAGGCGTCACAAATCACCAAGAGGAAGTKGGAGCAGGATGGG
TCTTTCATTGTGCCTTGGAAAAAGTACGTGGAGAACATCTGCCCTGAGTGGCTGAGGAAA
TACGTGAGCTACGGGCRGGCTGCGCTGGCGAGGAAAG
>HUEW4
GGGGCTCACACARTACAGACCATRARGGGCTGCGACATCCTGGAGGACGGTCGTGTCAGG
GGGTATTACCAGAATGCCTACGACGGGCGCGACTTCCTCACCTTCGACATGAACACGATG
ACGTTCACTGCGTYGGATGAGGCGTCACAAATCACCAAGAGGAAGTGGGAGCAGGATGGG
TCTTTCATTGTGCCTTGGAAAAAGTACGTGGAGAACATCTGCCCTGAGTGGCTGAGGAAA
TACGTGAGCTACGGGCGGGCTGCGCTGGCGAGGAAAG
>HUEWZ
GGGGCTCACACAATACAGACCATAAGGGGCTGCGACATCCTGGAGGACGGTCGTGTCRGG
GGGTATTACCAGGMTGCCTACGACGGGCGCGACTTCCTCRCCTTCGACAYGAACACGATG
ACGTTCACTGCGTCGGATGAGGCGTCACAAATCACCAAGAGGAAGTGGGAGCAGGATGGG
TCTTTCATTGTGCCTTGGAAAAAGTACGTGGAGAACATCTGCCCTGAGTSGCTGAGGAAA
TACGTGAGCTACGGGCGGGCTGCGCTGGCGAGGAAAG
>JER6
GGGGCTCACACARTWCAGAYCATAWKGGGCTGCGACATCCTGGAGGACGGTCGTGTCAGG
GGGTATTACCAGGMTGCCTACGACGGGCGCGACTTCCTCACCTTCGACATGAACACGATG
ACGTTCACTGCGTCGGATGAGGCGTCACAAATCACCAAGAGGAAGTGGGAGCAGGATGGG
TCTTTCATTGTGCCTTGGAAAAAGTACGTGGAGAACATCTGCCCTGAGTSGCTGAGGAAA
TACGTGAGCTACGGGCGGGCTGCGCTGGCGAGGAAAG
>SEVH2
GGGGCTCACACAATACAGACCATAAGGGGCTGCGACATCCTGGAGGACGGTCGTGTCRGG
GGGTATTACCAGGMTGCCTACGACGGGCGCGACTTCCTCRCCTTCGACATGAACACGATG
ACGTTCACTGCGTCGGATGAGGCGTCACAAATCACCAAGAGGAAGTKGGAGCAGGATGGG
TCTTTCATTGTGCCTTGGAAAAAGTACGTGGAGAACATCTGCCCTGAGTSGCTGAGGAAA
TACGTGAGCTACGGGCGGGCTGCGCTGGCGAGGAAAG
>SEVH8
GGGGSTCACACRSTRCAGACCATRARKGGCTGCGACATCCTGGAGGACGGTMGTGTCAGG
GGGTATTACCAGRATGCCTACGACGGGCGCGACTTCCTCRCCTTCGACATGAACACGATG
ACGTTCACTGCGTCGGATGAGGCGTCACAAATCACCAAGAGGAAGTGGGAGCAGGATGGG
WCTKTCAYTGTGCMTTGGAAAAASTACRTGGAGAACMTCTGCCCTGAGTSGCTGAGGAAA
TACGTGAGCTACGGGCGGGCTGCGCTGGCGAGGAAAG
>SEVH9
GGGGCTCACACAATACAGAYCATAWKGGGCTGCGACATCCTGGAGGACGGTMGTGTCAGG
GGGTATTACCAGGMTGCCTACGACGGGMGCGACTTCCTCACCTTCGACRTGAACACGATG
ACGTTCACTGCGTCGGATGAGGCGTCACAAATCACCAAGAGGAAGTGGGAGCAGGATGGG
TCTTTCATTGTGCCTTGGAAAAAGTACGTGGAGAACATCTGCCCTGAGTSGCTGAGGAAA
TACGTGAGCTACGGGCGGGCTGCGCTGGCGAGGAAAG
>SEVH5
GGGGSTCACACRMTRCAGACCATAAGKGGCTGCGACATCCTGGAGGACGGTMGTGTCAGG
GGGTATTACCAGRATGCCTACGACGGGCGCGACTTCCTCACCTTCGACATGAACACGATG
ACGTTCACTGCGTCGGATGAGGCGTCACAAATCACCAAGAGGAAGTGGGAGCAGGATGGG
TCTTTCATTGTGCCTTGGAAAAAGTACGTGGAGAACATCTGCCCTGAGTGGCTGAGGAAA
TACGTGAGCTACGGGCGGGCTGCGCTGGCGAGGAAAG
>SW9
GGGGCTCACACARTACAGAYCATRARKGGCTGCGACATCCTGGAGGACGGTCGTGTCRGG
GGGTATTACCAGRMTGCCTACGACGGGCGCGACTTCCTCRCCTTCGACATGAACACGATG
ACGTTCACTGCGTCGGATGAGGCGTCACAAATCACCAAGAGGAAGTGGGAGCAGGATGGG
WCTKTCAYTGTGCMTTGGAAAAAGTACRTGGAGAACATCTGCCCTGAGTSGCTGAGGAAA
TACGTGAGCTACGGGCGGGCTGCGCTGGCGAGGAAAG
>MAK7640
GGGGCTCACACAATACAGACCATRAKGGGCTGCGACATCCTGGAGGACGGTMGTGTCAGG
GGGTATTACCAGRATGCCTACGACGGGCGCGACTTCCTCACCTTCGACAYGAACACGATG
ACGTTCACTGCGTYGGATGAGGCGTCACAAATCACCAAGAGGAAGTGGGAGCAGGATGGG
TCTTTCATTGTGCCTTGGAAAAAGTACGTGGAGAACATCTGCCCTGAGTGGCTGAGGAAA
TACGTGAGCTACGGGCGGGCTGCGCTGGCGAGGAAAG
>BEP8786
GGGGCTCACACAATACAGACCATAWKGGGCTGCGACATCCTGGAGGACGGTCGTGTCAGG
GGGTATTACCAGRATGCCTACGACGGGCGCGACTTCCTCACCTTCGACAYGAACACGATG
ACGTTCACTGCGTYGGATGAGGCGTCACAAATCACCAAGAGGAAGTGGGAGCAGGATGGG
TCTTTCATTGTGCCTTGGAAAAAGTACGTGGAGAACATCTGCCCTGAGTGGCTGAGGAAA
TACGTGAGCTACGGGCGGGCTGCGCTGGCGAGGAAAG
>MAK7628
GGGGSTCACACRMTRCAGAYCATAAGKGGCTGYGACATCCTGGAGGACGGTAGTGTCAGG
GGGTATTACCAGRATGCCTACGACGGGCGCGACTTCCTCRCCTTCGACATGAACACGATG
ACGTTCACTGCGTCGGATGAGGCGTCRCAAATCACCAAGAGGAAGTGGGAGCAGGATGGG
WCTKTCAYTGTGCMTTGGAAAAASTACATGGAGAACMTCTGCCCTGAGTSGCTGAGGAAA
TACGTGAGCTACGGGCGGGCTGCGCTGGCGAGGAAAG
>MAK7635
GGGGCTCACACARTACAGACCATRARGGGCTGCGACATCCTGGAGGACGGTMGTGTCAGG
GGGTATTACCAGAATGCCTACGACGGGCGCGACTTCCTCACCTTCGACAYGAACACGATG
ACGTTCACTGCGTYGGATGAGGCGTCACAAATCACCAAGAGGAAGTGGGAGCAGGATGGG
TCTTTCATTGTGCCTTGGAAAAAGTACGTGGAGAACATCTGCCCTGAGTGGCTGAGGAAA
TACGTGAGCTACGGGCGGGCTGYGCTGGCGAGGAAAG
>MAK7637
GGGGCTCACACAATACAGACCRTRWTGGGCTGCGACATCCTGGAGGACGGTCGTGTCAGG
GGGTATTACCAGGATGCCTACGACGGGCGCGACTTCCTCACCTTCGACATGAACACGATG
ACGTTCACTGCGTCGGATGAGGCGTCACAAATCACCAAGAGGAAGTGGGAGCAGGATGGG
TCTTTCATTGTGCCTTGGAAAAAGTACGTGGAGAACATCTGCCCTGAGTGGCTGAGGAAA
TACGTGAGCTACGGGCGGGCTGCGCTGGCGAGGAAAG
>PED7685
GGGGCTCACACAATACAGATCATAAGTGGCTGCGACATCCTGGAGGACGGTCGTGTCGGG
GGGTATTACCAGGCTGCCTACGACGGGCGCGACTTCCTCGCCTTCGACATGAACACGATG
ACGTTCACTGCGTCGGATGAGGCGTCACAAATCACCAAGAGGAAGTGGGAGCAGGATGGG
TCTTTCATTGTGCCTTGGAAAAAGTACGTGGAGAACATCTGCCCTGAGTSGCTGAGGAAA
TACGTGAGCTACGGGCGGGCTGCGCTGGCGAGGAAAG
>PED7092
GGGGCTCACACARTACAGACCATRARGGGCTGCGACATCCTGGAGGACGGTCGTGTCRGG
GGGTATTACCAGRMTGCCTACGACGGGCGCGACTTCCTCRCCTTCGACATGAACACGATG
ACGTTCACTGCGTYGGATGAGGCGTCACAAATCACCAAGAGGAAGTGGGAGCAGGATGGG
TCTTTCATTGTGCCTTGGAAAAAGTACGTGGAGAACATCTGCCCTGAGTSGCTGAGGAAA
TACGTGAGCTACGGGCRGGCTGCGCTGGCGAGGAAAG
>PED7091
GGGGCTCACACAATACAGAYCATAWKGGGCTGCGACMTCCTGGAGGACGGTCGTGTCAGG
GGGTATTACCAGGMTGCCTACGACGGGMGCGACTTCCTCACCTTCGACRTGAACACGATG
ACGTTCACTGCGTCGGATGAGGCGTCACAAATCACCAAGAGGAAGTKGGAGCAGGATGGG
TCTTTCATTGTGCCTTGGAAAAAGTACRTGGAGAACATCTGCCCTGAGTGGCTGAGGAAA
TACGTGAGCTACGGGCGGGCTGCGCTGGCGAGGAAAG
>PED7695
GGGGSTCACACRMTKCAGACCRTRAKKGGCTGCGACATCCTGGAGGACGGTMGTGTCAGG
GGGTATTACCAGGATGCCTACGACGGGCGCGACTTCCTCRCCTTCGACATGAACACGATG
ACGTTCACTGCGTCGGATGAGGCGTCACAAATCACCAAGAGGAAGTGGGAGCAGGATGGG
WCTKTCAYTGTGCMTTGGAAAAASTACRTGGAGAACMTCTGCCCTGAGTSGCTGAGGAAA
TACGTGAGCTACGGGCGGGCTGCGCTGGCGAGGAAAG
>MAK7643
GGGGCTCACACAATACAGAYCATAWKGGGCTGCGACATCCTGGMGGACGGTAGTGTCAGG
GGGTATTACCAGRMTGCCTACGACGGGCGCGACTTCCTCRCCTTCGACAYGAACACGATG
ACGTTCACTGCGTYGGATGAGGCGTCACAAATCACCAAGAGGAAGTGGGAGCAGGATGGG
TCTTTCATTGTGCCTTGGAAAAAGTACGTGGAGAACATCTGCCCTGAGTSGCTGAGGAAA
TACGTGAGCTACGGGCGGGCTGCGCTGGCGAGGAAAG
>PED7674
GGGGCTCACACAATACAGAYCATAWKGGGCTGYGACATCCTGGAGGACGGTMGTGTCAGG
GGGTATTACCAGRATGCCTACGACGGGCGCGACTTCCTCACCTTCGACATGAACACGATG
ACGTTCACTGCGTCGGATGAGGCGTCACAAATCACCAAGAGGAAGTGGGAGCAGGATGGG
TCTTTCATTGTGCCTTGGAAAAAGTACRTGGAGAACATCTGCCCTGAGTGGCTGAGGAAA
TACGTGAGCTACGGGCGGGCTGCGCTGGCGAGGAAAG
>RAFA2822
GGGGCTCACACAATACAGACCATAAGGGGCTGCGACATCCTGGAGGACGGTCGTGTCRGG
GGGTATTACCAGGMTGCCTACGACGGGCGCGACTTCCTCRCCTTCGACATGAACACGATG
ACGTTCACTGCGTCGGATGAGGCGTCACAAATCACCAAGAGGAAGTGGGAGCAGGATGGG
TCTTTCATTGTGCCTTGGAAAAAGTACGTGGAGAACATCTGCCCTGAGTSGCTGAGGAAA
TACGTGAGCTACGGGCRGGCTGCGCTGGCGAGGAAAG
>ITA1
GGGGCTCACACAATACAGACCATAAGKGGCTGCGACATCCTGGAGGACGGTMGTGTCRGG
GGGTATTACCAGGMTGCCTACGACGGGCGCGACTTCCTCGCCTTCGACATGAACACGATG
ACGTTCACTGCGTYGGATGAGGCGTCACAAATCACCAAGAGGAAGTGGGAGCAGGATGGG
WCTKTCAYTGTGCMTTGGAAAAASTACRTGGAGAACMTCTGCCCTGAGTCGCTGAGGAAA
TACGTGAGCTACGGGCRGGCTGCGCTGGCGAGGAAAG
>ITA8
GGGGCTCACACAATACAGATCATAAGGGGCTGTGACATCCTGGAGGACGGTAGTGTCAGG
GGGTATTACCAGAATGCCTACGACGGGCGCGACTTCCTCACCTTCGACATGAACACGATG
ACGTTCACTGCGTCGGATGAGGCGTCACAAATCACCAAGAGGAAGTGGGAGCAGGATGGG
TCTTTCATTGTGCCTTGGAAAAAGTACRTGGAGAACATCTGCCCTGAGTSGCTGAGGAAA
TACGTGAGCTACGGGCGGGCTGCGCTGGCGAGGAAAG
>ITA19
GGGGCTCACACAATACAGACCATAAGGGGCTGCGACATCCTGGAGGACGGTCGTGTCAGG
GGGTATTACCAGRMTGCCTACGACGGGCGCGACTTCCTCRCCTTCGACAYGAACACGATG
ACGTTCACTGCGTCGGATGAGGCGTCACAAATCACCAAGAGGAAGTKGGAGCAGGATGGG
TCTTTCATTGTGCCTTGGAAAAAGTACGTGGAGAACATCTGCCCTGAGTSGCTGAGGAAA
TACGTGAGCTACGGGCRGGCTGCGCTGGCGAGGAAAG
>ITA22
GGGGSTCACACRMTRCAGACCATAWKKGGCTGCGACATCCTGGAGGACGGTMGTGTCAGG
GGGTATTACCAGGATGCCTACGACGGGCGCGACTTCCTCRCCTTCGACATGAACACGATG
ACGTTCACTGCGTCGGATGAGGCGTCACAAATCACCAAGAGGAAGTGGGAGCAGGATGGG
WCTKTCAYTGTGCMTTGGAAAAASTACRTGGAGAACMTCTGCCCTGAGTSGCTGAGGAAA
TACGTGAGCTACGGGCGGGCTGCGCTGGCGAGGAAAG
>ITA6
GGGGCTCACACARTACAGACCATRARGGGCTGCGACATCCTGGAGGACGGTCGTGTCRGG
GGGTATTACCAGRMTGCCTACGACGGGCGCGACTTCCTCRCCTTCGACATGAACACGATG
ACGTTCACTGCGTCGGATGAGGCGTCACAAATCACCAAGAGGAAGTGGGAGCAGGATGGG
TCTTTCATTGTGCCTTGGAAAAAGTACGTGGAGAACATCTGCCCTGAGTSGCTGAGGAAA
TACGTGAGCTACGGGCRGGCTGCGCTGGCGAGGAAAG
>ITA7
GGGGCTCACACARTACAGACCATRAKGGGCTGCGACATCCTGGAGGACGGTCGTGTCAGG
GGGTATTACCAGAATGCCTACGACGGGCGCGACTTCCTCACCTTCGACAYGAACACGATG
ACGTTCACTGCGTYGGATGAGGCGTCACAAATCACCAAGAGGAAGTGGGAGCAGGATGGG
TCTTTCATTGTGCCTTGGAAAAAGTACGTGGAGAACATCTGCCCTGAGTGGCTGAGGAAA
TACGTGAGCTACGGGCGGGCTGCGCTGGCGAGGAAAG
>ITA3
GGGGCTCACACARTACAGAYCRTRARKGGCTGCGACATCCTGGAGGACGGTCGTGTCAGG
GGGTATTACCAGGMTGCCTACGACGGGMGCGACTTCCTCACCTTCGACRTGAACACGATG
ACGTTCACTGCGTCGGATGAGGCGTCACAAATCACCAAGAGGAAGTKGGAGCAGGATGGG
TCTTTCATTGTGCCTTGGAAAAAGTACRTGGAGAACATCTGCCCTGAGTGGCTGAGGAAA
TACGTGAGCTACGGGCGGGCTGCGCTGGCGAGGAAAG
>ITA5
GGGGCTCACACAATACAGACCATAWKGGGCTGCGACATCCTGGAGGACGGTCGTGTCRGG
GGGTATTACCAGGMTGCCTACGACGGGCGCGACTTCCTCRCCTTCGACATGAACACGATG
ACGTTCACTGCGTYGGATGAGGCGTCACAAATCACCAAGAGGAAGTGGGAGCAGGATGGG
TCTTTCATTGTGCCTTGGAAAAAGTACGTGGAGAACATCTGCCCTGAGTSGCTGAGGAAA
TACGTGAGCTACGGGCRGGCTGCGCTGGCGAGGAAAG
>ITA16
GGGGCTCACACARTWCAGAYCATAAGGGGCTGCGACATCCTGGAGGACGGTCGTGTCRGG
GGGTATTACCAGGMTGCCTACGACGGGCGCGACTTCCTCRCCTTCGACAYGAACACGATG
ACGTTCACTGCGTCGGATGAGGCGTCACAAATCACCAAGAGGAAGTGGGAGCAGGATGGG
TCTTTCATTGTGCCTTGGAAAAAGTACGTGGAGAACATCTGCCCTGAGTSGCTGAGGAAA
TACGTGAGCTACGGGCRGGCTGCGCTGGCGAGGAAAG
>GRE1.10
GGGGCTCACACAATACAGAYCATAWKKGGCTGCGACATCCTGGAGGACGGTCGTGTCRGG
GGGTATTACCAGGMTGCCTACGACGGGCGCGACTTCCTCRCCTTCGACATGAACACGATG
ACGTTCACTGCGTCGGATGAGGCGTCACAAATCACCAAGAGGAAGTGGGAGCAGGATGGG
TCTTTCATTGTGCCTTGGAAAAAGTACGTGGAGAACATCTGCCCTGAGTGGCTGAGGAAA
TACGTGAGCTACGGGCGGGCTGCGCTGGCGAGGAAAG
>GRE2.11
GGGGCTCACACAATACAGACCATAWKGGGCTGCGACATCCTGGAGGACGGTCGTGTCRGG
GGGTATTACCAGGMTGCCTACGACGGGCGCGACTTCCTCRCCTTCGACATGAACACGATG
ACGTTCACTGCGTCGGATGAGGCGTCACAAATCACCAAGAGGAAGTGGGAGCAGGATGGG
TCTTTCATTGTGCCTTGGAAAAAGTAYGTGGAGAACATCTGCCCTGAGTSGCTGAGGAAA
TACGTGAGCTACGGGCRGGCTGCGCTGGCGAGGAAAG
>GRE1.5
GGGGCTCACACAATACAGACCATAAGGGGCTGCGACATCCTGGAGGACGGTCGTGTCRGG
GGGTATTACCAGRMTGCCTACGACGGGCGCGACTTCCTCRCCTTCGACAYGAACACGATG
ACGTTCACTGCGTTGGATGAGGCGTCACAAATCACCAAGAGGAAGTGGGAGCAGGATGGG
TCTTTCATTGTGCCTTGGAAAAAGTACGTGGAGAACATCTGCCCTGAGTSGCTGAGGAAA
TACGTGAGCTACGGGCRGGCTGCGCTGGCGAGGAAAG
>GRE2.7
GGGGCTCACACAATACAGACCATRAKGGGCTGCGACATCCTGGAGGACGGTCGTGTCRGG
GGGTATTACCAGGMTGCCTACGACGGGCGCGACTTCCTCRCCTTCGACATGAACACGATG
ACGTTCACTGCGTCGGATGAGGCGTCACAAATCACCAAGAGGAAGTGGGAGCAGGATGGG
TCTTTCATTGTGCCTTGGAAAAAGTACGTGGAGAACATCTGCCCTGAGTSGCTGAGGAAA
TACGTGAGCTACGGGCRGGCTGCGCTGGCGAGGAAAG
>GRE2.9
GGGGCTCACACAATACAGAYCATRAKGGGCTGCGACATCCTGGAGGACGGTMGTGTCAGG
GGGTATTACCAGGMTGCCTACGACGGGMGCGACTTCCTCACCTTCGACRTGAACACGATG
ACGTTCACTGCGTCGGATGAGGCGTCACAAATCACCAAGAGGAAGTKGGAGCAGGATGGG
TCTTTCATTGTGCCTTGGAAAAAGTACRTGGAGAACATCTGCCCTGAGTGGCTGAGGAAA
TACGTGAGCTACGGGCGGGCTGCGCTGGCGAGGAAAG
>GRE2.10
GGGGCTCACACARTACAGAYCATGAAGGGCTGYGACATCCTGGAGGACGGTCGTGTCAGG
GGGTATTACCAGRMTGCCTACGACGGGCGCGACTTCCTCRCCTTCGACATGAACACGATG
ACGTTCACTGCGTCGGATGAGGCGTCACAAATCACCAAGAGGAAGTKGGAGCAGGATGGG
TCTKTCAYTGYGCSTTGGAAAAAGTAYGTGGAGAACATCTGCCCTGAGTGGCTGAGGAAA
TACGTGAGCTACGGGCRGGCTGCGCTGGCGAGGAAAG
>GRE2.2
GGGGCTCACACAATACAGACCATAAGKGGCTGCGACATCCTGGAGGACGGTMGTGTCRGG
GGGTATTACCAGGMTGCCTACGACGGGCGCGACTTCCTCRCCTTCGACAYGAACACGATG
ACGTTCACTGCGTYGGATGAGGCGTCACAAATCACCAAGAGGAAGTGGGAGCAGGATGGG
WCTKTCAYTGTGCMTTGGAAAAASTACRTGGAGAACMTCTGCCCTGAGTCGCTGAGGAAA
TACGTGAGCTACGGGCRGGCTGCGCTGGCGAGGAAAG
>GRE2.3
GGGGCTCACACAATACAGACCATAWKGGGCTGCGACATCCTGGAGGACGGTCGTGTCRGG
GGGTATTACCAGRMTGCCTACGACGGGCGCGACTTCCTCACCTTCGACACGAACACGATG
ACGTTCACTGCGTTGGATGAGGCGTCACAAATCACCAAGAGGAAGTGGGAGCAGGATGGG
TCTTTCATTGTGCCTTGGAAAAAGTACGTGGAGAACATCTGCCCTGAGTSGCTGAGGAAA
TACGTGAGCTACGGGCRGGCTGCGCTGGCGAGGAAAG
>GRE2.5
GGGGCTCACACAATACAGACCATAWKGGGCTGCGACATCCTGGAGGACGGTCGTGTCRGG
GGGTATTACCAGGMTGCCTACGACGGGCGCGACTTCCTCRCCTTCGACATGAACACGATG
ACGTTCACTGCGTCGGATGAGGCGTCACAAATCACCAAGAGGAAGTGGGAGCAGGATGGG
TCTTTCATTGTGCCTTGGAAAAAGTACGTGGAGAACATCTGCCCTGAGTSGCTGAGGAAA
TACGTGAGCTACGGGCRGGCTGCGCTGGCGAGGAAAG
>GRE2.13
GGGGCTCACACAATACAGACCATAWKGGGCTGCGACATCCTGGAGGACGGTCGTGTCRGG
GGGTATTACCAGGMTGCCTACGACGGGCGCGACTTCCTCRCCTTCGACATGAACACGATG
ACGTTCACTGCGTYGGATGAGGCGTCACAAATCACCAAGAGGAAGTGGGAGCAGGATGGG
TCTTTCATTGTGCCTTGGAAAAAGTACGTGGAGAACATCTGCCCTGAGTSGCTGAGGAAA
TAYGTGAGCTACGGGCRGGCTGCGCTGGCGAGGAAAG
>ISR2
GGGGCTCACACARTACAGACCATRARGGGCTGCGACATCCTGGAGGACGGTCGTGTCAGG
GGGTATTACCAGAATGCCTACGACGGGCGCGACTTCCTCACCTTCGACAYGAACACGATG
ACGTTCACTGCGTYGGATGAGGCGTCACAAATCACCAAGAGGAAGTGGGAGCAGGATGGG
TCTTTCATTGTGCCTTGGAAAAAGTACGTGGAGAACATCTGCCCTGAGTGGCTGAGGAAA
TACGTGAGCTACGGGCGGGCTGCGCTGGCGAGGAAAG
>ISR4
GGGGCTCACACARTACAGACCRTRAKGGGCTGCGACMTCCTGGAGGACGGTMGTGTCRGG
GGGTATTACCAGRMTGCCTACGACGGGCGCGACTTCCTCRCCTTCGACAYGAACACGATG
ACGTTCACTGCGTTGGATGAGGCGTCACAAATCACCAAGAGGAAGTGGGAGCAGGATGGG
TCTTTCATTGTGCCTTGGAAAAAGTACGTGGAGAACATCTGCCCTGAGTSGCTGAGGAAA
TACGTGAGCTACGGGCRGGCTGCGCTGGCGAGGAAAG
>ISR5
GGGGCTCACACARTACAGACCATRARGGGCTGYGACATCCTGGAGGACGGTMGTGTCAGG
GGGTATTACCAGRATGCCTACGACGGGCGCGACTTCCTCACCTTCGACATGAACACGATG
ACGTTCACTGCGTCGGATGAGGCGTCACAAATCACCAAGAGGAAGTGGGAGCAGGATGGG
TCTTTCATTGTGCCTTGGAAAAAGTACRTGGAGAACATCTGCCCTGAGTSGCTGAGGAAA
TACGTGAGCTACGGGCGGGCTGCGCTGGCGAGGAAAG
>ISR25
GGGGCTCACACARTACAGACCRTRAKGGGCTGCGACATCCTGGAGGACGGTMGTGTCAGG
GGGTATTACCAGGATGCCTACGACGGGCGCGACTTCCTCACCTTCGACATGAACACGATG
ACGTTCACTGCGTCGGATGAGGCGTCACAAATCACCAAGAGGAAGTGGGAGCAGGATGGG
TCTTTCATTGTGCCTTGGAAAAAGTACGTGGAGAACATCTGCCCTGAGTGGCTGAGGAAA
TACGTGAGCTACGGGCGGGCTGCGCTGGCGAGGAAAG
>ISR8
GGGGCTCACACAATACAGAYCATRWKKGGCTGYGACMTCCTGGAGGACGGTCGTGTCRGG
GGGTATTACCAGGMTGCCTACGACGGGCGCGACTTCCTCRCCTTCGACATGAACACGATG
ACGTTCACTGCGTCGGATGAGGCGTCACAAATCACCAAGAGGAAGTKGGAGCAGGATGGG
TCTKTCAYTGYGCSTTGGAAAAAGTAYGTGGAGAACATCTGCCCTGAGTGGCTGAGGAAA
TACGTGAGCTACGGGCRGGCTGCGCTGGCGAGGAAAG
>ISR27
GGGGSTCACACRMTRCAGAYCATAAGTGGCTGCGACATCCTGGAGGACGGTMGTGTCAGG
GGGTATTACCAGGATGCCTACGACGGGCGCGACTTCCTCRCCTTCGACATGAACACGATG
ACGTTCACTGCGTCGGATGAGGCGTCACAAATCACCAAGAGGAAGTGGGAGCAGGATGGG
WCTKTCAYTGTGCMTTGGAAAAASTACRTGGAGAACMTCTGCCCTGAGTSGCTGAGGAAA
TACGTGAGCTACGGGCGGGCTGCGCTGGCGAGGAAAG
