# Supplementary material for: Sampling strategies for accurate computational inferences of gametic phase across highly polymorphic major histocompatibility complex loci
Source: BMC Res Notes. 2011 May 26;4:151. doi: 10.1186/1756-0500-4-151 (PMC3126723; doi:10.1186/1756-0500-4-151)
Supplement: Additional file 2 — Original data set of unphased MHC class I and II genotypes. Simulations contain 8, 15, 30 or 45 individuals from the MHC class I, and 8, 15, 30, 45, 60 or 75 individuals from the MHC class II. Five replicates for each sample size were created, sub-sampling individuals randomly. [file 1756-0500-4-151-S2.ZIP › Additional file 2/Unphased files MHC class I/8x-2unphased.fas]

>EXT15
GGGGCTCACACARTACAGACCATGAWGGGCTGCGACATCCTGGAGGACGGTCGTGTCAGG
GGGTATTACCAGRATGCCTACGACGGGCGCGACTTCCTCACCTTCGACATGAACACGATG
ACGTTCACTGCGTCGGATGAGGCGTCACAAATCACCAAGAGGAAGTGGGAGCAGGATGGG
TCTTTCATTGTGCCTTGGAAAAAGTACGTGGAGAACATCTGCCCTGAGTGGCTGAGGAAA
TACGTGAGCTACGGGCGGGCTGCGCTGGCGAGGAAAG
>SEVH2
GGGGCTCACACAATACAGACCATAAGGGGCTGCGACATCCTGGAGGACGGTCGTGTCRGG
GGGTATTACCAGGMTGCCTACGACGGGCGCGACTTCCTCRCCTTCGACATGAACACGATG
ACGTTCACTGCGTCGGATGAGGCGTCACAAATCACCAAGAGGAAGTKGGAGCAGGATGGG
TCTTTCATTGTGCCTTGGAAAAAGTACGTGGAGAACATCTGCCCTGAGTSGCTGAGGAAA
TACGTGAGCTACGGGCGGGCTGCGCTGGCGAGGAAAG
>BEP8786
GGGGCTCACACAATACAGACCATAWKGGGCTGCGACATCCTGGAGGACGGTCGTGTCAGG
GGGTATTACCAGRATGCCTACGACGGGCGCGACTTCCTCACCTTCGACAYGAACACGATG
ACGTTCACTGCGTYGGATGAGGCGTCACAAATCACCAAGAGGAAGTGGGAGCAGGATGGG
TCTTTCATTGTGCCTTGGAAAAAGTACGTGGAGAACATCTGCCCTGAGTGGCTGAGGAAA
TACGTGAGCTACGGGCGGGCTGCGCTGGCGAGGAAAG
>MAK7628
GGGGSTCACACRMTRCAGAYCATAAGKGGCTGYGACATCCTGGAGGACGGTAGTGTCAGG
GGGTATTACCAGRATGCCTACGACGGGCGCGACTTCCTCRCCTTCGACATGAACACGATG
ACGTTCACTGCGTCGGATGAGGCGTCRCAAATCACCAAGAGGAAGTGGGAGCAGGATGGG
WCTKTCAYTGTGCMTTGGAAAAASTACATGGAGAACMTCTGCCCTGAGTSGCTGAGGAAA
TACGTGAGCTACGGGCGGGCTGCGCTGGCGAGGAAAG
>PED7695
GGGGSTCACACRMTKCAGACCRTRAKKGGCTGCGACATCCTGGAGGACGGTMGTGTCAGG
GGGTATTACCAGGATGCCTACGACGGGCGCGACTTCCTCRCCTTCGACATGAACACGATG
ACGTTCACTGCGTCGGATGAGGCGTCACAAATCACCAAGAGGAAGTGGGAGCAGGATGGG
WCTKTCAYTGTGCMTTGGAAAAASTACRTGGAGAACMTCTGCCCTGAGTSGCTGAGGAAA
TACGTGAGCTACGGGCGGGCTGCGCTGGCGAGGAAAG
>ITA3
GGGGCTCACACARTACAGAYCRTRARKGGCTGCGACATCCTGGAGGACGGTCGTGTCAGG
GGGTATTACCAGGMTGCCTACGACGGGMGCGACTTCCTCACCTTCGACRTGAACACGATG
ACGTTCACTGCGTCGGATGAGGCGTCACAAATCACCAAGAGGAAGTKGGAGCAGGATGGG
TCTTTCATTGTGCCTTGGAAAAAGTACRTGGAGAACATCTGCCCTGAGTGGCTGAGGAAA
TACGTGAGCTACGGGCGGGCTGCGCTGGCGAGGAAAG
>GRE2.10
GGGGCTCACACARTACAGAYCATGAAGGGCTGYGACATCCTGGAGGACGGTCGTGTCAGG
GGGTATTACCAGRMTGCCTACGACGGGCGCGACTTCCTCRCCTTCGACATGAACACGATG
ACGTTCACTGCGTCGGATGAGGCGTCACAAATCACCAAGAGGAAGTKGGAGCAGGATGGG
TCTKTCAYTGYGCSTTGGAAAAAGTAYGTGGAGAACATCTGCCCTGAGTGGCTGAGGAAA
TACGTGAGCTACGGGCRGGCTGCGCTGGCGAGGAAAG
>ISR8
GGGGCTCACACAATACAGAYCATRWKKGGCTGYGACMTCCTGGAGGACGGTCGTGTCRGG
GGGTATTACCAGGMTGCCTACGACGGGCGCGACTTCCTCRCCTTCGACATGAACACGATG
ACGTTCACTGCGTCGGATGAGGCGTCACAAATCACCAAGAGGAAGTKGGAGCAGGATGGG
TCTKTCAYTGYGCSTTGGAAAAAGTAYGTGGAGAACATCTGCCCTGAGTGGCTGAGGAAA
TACGTGAGCTACGGGCRGGCTGCGCTGGCGAGGAAAG
