# Supplementary material for: Sampling strategies for accurate computational inferences of gametic phase across highly polymorphic major histocompatibility complex loci
Source: BMC Res Notes. 2011 May 26;4:151. doi: 10.1186/1756-0500-4-151 (PMC3126723; doi:10.1186/1756-0500-4-151)
Supplement: Additional file 2 — Original data set of unphased MHC class I and II genotypes. Simulations contain 8, 15, 30 or 45 individuals from the MHC class I, and 8, 15, 30, 45, 60 or 75 individuals from the MHC class II. Five replicates for each sample size were created, sub-sampling individuals randomly. [file 1756-0500-4-151-S2.ZIP › Additional file 2/Unphased files MHC class I/8x-5unphased.fas]

>PGUA3
GGGGCTCACACARTACAGACCATRWWGGGCTGCGACATCCTGGAGGACGGTCGTGTCAGG
GGGTATTACCAGRATGCCTACGACGGGCGCGACTTCCTCACCTTCGACATGAACACGATG
ACGTTCACTGCGTCGGATGAGGCGTCACAAATCACCAAGAGGAAGTGGGAGCAGGATGGG
TCTTTCATTGTGCCTTGGAAAAAGTACGTGGAGAACATCTGCCCTGAGTGGCTGAGGAAA
TACGTGAGCTACGGGCGGGCTGCGCTGGCGAGGAAAG
>HUEW4
GGGGCTCACACARTACAGACCATRARGGGCTGCGACATCCTGGAGGACGGTCGTGTCAGG
GGGTATTACCAGAATGCCTACGACGGGCGCGACTTCCTCACCTTCGACATGAACACGATG
ACGTTCACTGCGTYGGATGAGGCGTCACAAATCACCAAGAGGAAGTGGGAGCAGGATGGG
TCTTTCATTGTGCCTTGGAAAAAGTACGTGGAGAACATCTGCCCTGAGTGGCTGAGGAAA
TACGTGAGCTACGGGCGGGCTGCGCTGGCGAGGAAAG
>SEVH5
GGGGSTCACACRMTRCAGACCATAAGKGGCTGCGACATCCTGGAGGACGGTMGTGTCAGG
GGGTATTACCAGRATGCCTACGACGGGCGCGACTTCCTCACCTTCGACATGAACACGATG
ACGTTCACTGCGTCGGATGAGGCGTCACAAATCACCAAGAGGAAGTGGGAGCAGGATGGG
TCTTTCATTGTGCCTTGGAAAAAGTACGTGGAGAACATCTGCCCTGAGTGGCTGAGGAAA
TACGTGAGCTACGGGCGGGCTGCGCTGGCGAGGAAAG
>PED7674
GGGGCTCACACAATACAGAYCATAWKGGGCTGYGACATCCTGGAGGACGGTMGTGTCAGG
GGGTATTACCAGRATGCCTACGACGGGCGCGACTTCCTCACCTTCGACATGAACACGATG
ACGTTCACTGCGTCGGATGAGGCGTCACAAATCACCAAGAGGAAGTGGGAGCAGGATGGG
TCTTTCATTGTGCCTTGGAAAAAGTACRTGGAGAACATCTGCCCTGAGTGGCTGAGGAAA
TACGTGAGCTACGGGCGGGCTGCGCTGGCGAGGAAAG
>ITA7
GGGGCTCACACARTACAGACCATRAKGGGCTGCGACATCCTGGAGGACGGTCGTGTCAGG
GGGTATTACCAGAATGCCTACGACGGGCGCGACTTCCTCACCTTCGACAYGAACACGATG
ACGTTCACTGCGTYGGATGAGGCGTCACAAATCACCAAGAGGAAGTGGGAGCAGGATGGG
TCTTTCATTGTGCCTTGGAAAAAGTACGTGGAGAACATCTGCCCTGAGTGGCTGAGGAAA
TACGTGAGCTACGGGCGGGCTGCGCTGGCGAGGAAAG
>GRE2.11
GGGGCTCACACAATACAGACCATAWKGGGCTGCGACATCCTGGAGGACGGTCGTGTCRGG
GGGTATTACCAGGMTGCCTACGACGGGCGCGACTTCCTCRCCTTCGACATGAACACGATG
ACGTTCACTGCGTCGGATGAGGCGTCACAAATCACCAAGAGGAAGTGGGAGCAGGATGGG
TCTTTCATTGTGCCTTGGAAAAAGTAYGTGGAGAACATCTGCCCTGAGTSGCTGAGGAAA
TACGTGAGCTACGGGCRGGCTGCGCTGGCGAGGAAAG
>GRE2.3
GGGGCTCACACAATACAGACCATAWKGGGCTGCGACATCCTGGAGGACGGTCGTGTCRGG
GGGTATTACCAGRMTGCCTACGACGGGCGCGACTTCCTCACCTTCGACACGAACACGATG
ACGTTCACTGCGTTGGATGAGGCGTCACAAATCACCAAGAGGAAGTGGGAGCAGGATGGG
TCTTTCATTGTGCCTTGGAAAAAGTACGTGGAGAACATCTGCCCTGAGTSGCTGAGGAAA
TACGTGAGCTACGGGCRGGCTGCGCTGGCGAGGAAAG
>ISR27
GGGGSTCACACRMTRCAGAYCATAAGTGGCTGCGACATCCTGGAGGACGGTMGTGTCAGG
GGGTATTACCAGGATGCCTACGACGGGCGCGACTTCCTCRCCTTCGACATGAACACGATG
ACGTTCACTGCGTCGGATGAGGCGTCACAAATCACCAAGAGGAAGTGGGAGCAGGATGGG
WCTKTCAYTGTGCMTTGGAAAAASTACRTGGAGAACMTCTGCCCTGAGTSGCTGAGGAAA
TACGTGAGCTACGGGCGGGCTGCGCTGGCGAGGAAAG
