# Supplementary material for: Sampling strategies for accurate computational inferences of gametic phase across highly polymorphic major histocompatibility complex loci
Source: BMC Res Notes. 2011 May 26;4:151. doi: 10.1186/1756-0500-4-151 (PMC3126723; doi:10.1186/1756-0500-4-151)
Supplement: Additional file 2 — Original data set of unphased MHC class I and II genotypes. Simulations contain 8, 15, 30 or 45 individuals from the MHC class I, and 8, 15, 30, 45, 60 or 75 individuals from the MHC class II. Five replicates for each sample size were created, sub-sampling individuals randomly. [file 1756-0500-4-151-S2.ZIP › Additional file 2/Unphased files MHC class II/1Run 45ind.fas]

>EXT15
GAGGTTTTCCAGsArTmyksCAmrkCwGwGTGTCACyACTTCAACGGCACCGAGCrGGTG
AGGTTCCTGGAsAAGyrCATCTACAACCGGCAGCwGTACsyACACTTCGACAGCGACsTG
GGGTACTwCGTGGCCGACAGCCCCrTGGGCGAGTCCACTGTGAGGTATTkkAACAGTCAA
CCCGAGATATTGGACrACGCACGGTCTGmGGTGGACAsGTACTGCCGGCACAACTACGAG
rTkTmTACCCmTTTCCTCGTGGGGCGGCAA
>EXT16
GAGGTTTTCCAGGArTmykkCAmryCwGAGTGTCACyACTTCAACGGCACCGAGCGGGTG
AGGTTCCTGGAsAAGyACATCTACAACCGGCAGCwGTwCryrCACTTCGACAGCGACsTG
GGGTACTwCGTGGCCGACAGCCCCrTGGGCGAGTCCACTGyGAGGTATTkkAACAGTCAA
CCCGAGATATTGGAsGACrmACGGTCTGmGGTGGACAGGTwCTGCCGGCACAACTACGAG
GTGTCTACCCCTTTCCTCGTGGGGCGGCAA
>EXT22
GAGGTTTTCCAGGArTmykkCAmryCwGAGTGTCACTACTTCAACGGCACCGAGCGGGTG
AGGTTCCTGswsAAGTACATCTACAACCGGCAGCwGTACsyACACTTCGACAGCGACsTG
GGGTACTwCGTGGCCGACAGCCCCATGGGCGAGTCCACTGTGAGGTATTGGAACAGTCAA
CCCGAGATATTGGAsGACrsACGGTCTGCGGTGGACAGGwTCTGCCGGCACAACTACGAG
GTGTCTACCCCTTTCCTCGTGGGGCGGCAA
>GRF00/1028
GAGGTTTTCCAGGArTmykyCAAryCwGAGTGTCACyACTTCAACGGCACCGAGCGGGTG
AGGTTCCTGCwGAAGTACAwCTACAACCGGCAGCwGTACsyACACTTCGACAGCGACCTG
GGGTACTTCGTGGCCGACAGCCCCATGGGCGAGTCCACTGTGAGGTATTGGAACAGTCAA
CCCGAGATATTGGAGsAsArACGGTCTGmGGTGGACAGGTwCTGCCGGCACAACTACGAG
GTkTyTACCCCTTTCCTCGTGrGGCGGCAA
>GRF451
GAGGTTTTCCAGCGGGCCTTCAAGGCTGAGTGTCACCACTTCAACGGCACCGAGCGGGTG
AGGCTCCTGCTGAAGCGCATCTACAACCGGCAGCAGTTCATGCACTTCGACAGCGACGTG
GGGTACTACGTGGCCGACAGCCCCrTGGGCGAGTCTGATACGAGGTATTTTAATAGTCAA
CCCGAGATATTGGACGACGCACGGTCTGCGGTGGACAGGATCTGCCGGCACAACTACGAG
ATTTATACCCATTTCCTCGTGGGGCGGCAA
>57-H
GAGGTTTTCCAGGArTmykkCAmryCwGAGTGTCACTACTTCAACGGCACCGAGCGGGTG
AGGTTCCTGswsAAGTACATCTACAACCGGCAGCwGTACsyACACTTCGACAGCGACsTG
GGGTACTwCGTGGCCGACAGCCCCATGGGCGAGTCCACTGTGAGGTATTGGAACAGTCAA
CCCGAGATATTGGAsGACrsACGGTCTGCGGTGGACAGGwTCTGCCGGCACAACTACGAG
GTGTCTACCCCTTTCCTCGTGrGGCGGCAA
>5E-M
GAGGTTTTCCAGsAsTCCTyCAAGsCTGwGTGTCACyACTTCAACGGCACCGAGCGGGTG
AGGTTCCTGswGAAGTACATCTACAACCGGCAGCwGTACCTACACTTCGACAGCGACyTG
GGGTACTwCGTGGCCGACAGCCCCwTGrGCGAGTCyrCTGTGAGGyrTTkrAACAGTCAA
CCCGAGrTATTGGAGGACAGACGGTCTGyGGTGGACAGGTwCTGCCGGCACAACTACGAG
rTkTmTACCCmTTTCCTCGTGGGGCGGCAA
>6S2-F
GAGGTTTTCCAGsAsTCCTTCAAGCCTGAGTGTCACyACTTCAACGGCACCGAGCGGGTG
AGGTTCCTGswGAAGyACATCTACAACCGGCAGCAGTwCmTrCACTTCGACAGCGACsTG
GGGTACTwCGTGGCCGACAGCCCCrTGGGCGAGTCCACTGyGAGGTATTkkAACAGTCAA
CCCGAGATATTGGAGGACArACGGTCTGCGGTGGACAGGTTCTGCCGGCACAACTACGAG
GTGTCTACCCCTTTCCTCGTGGGGCGGCAA
>6S2-M
GAGGTTTTCCAGGArTmykyCAAryCwGAGTGTCACyACTTCAACGGCACCGAGCGGGTG
AGGTTCCTGCwGAAGTACAwCTACAACCGGCAGCwGTACsyACACTTCGACAGCGACCTG
GGGTACTTCGTGGCCGACAGCCCCATGGGCGAGTCCACTGTGAGGTATTGGAACAGTCAA
CCCGAGATATTGGAGsAsArACGGTCTGwGGTGGACAGGAwCTGCCGGCACAACTACGAG
rTkTyTACCCsTTTCCTCGTGGGGCGGCAA
>GRF434
GAGGTTTTCCAGkAmTmykyCAAryCwGmGTGTCACCACTTCAACGGCACCGAGCGGGTG
AGGTTCCTGsAGAAGyACAwCTACAACCGGCAGCwGTwCryrCACTTCGACAGCGACsTG
GGGTACTwCGTGGCCGACAGCCCCrTGGGCGAGTCyrmTryGAGGTATTkkAAyAGTCAA
CCCGAGATATTGGAssAsrmACGGTCTGmGGTGGACAGGwACTGCCGGCACAACTACGAG
ATTTTTACCCGTTTCCTCGTGGGGCGGCAA
>8A-M
GAGGTTTTCCAGsAmTmykyCAmrkCwGwGTGTCACCACTTCAACGGCACCGAGCGGGTG
AGGTwCCTGGAGAAGTACATCTACAACCGGCAGCTGTACsyACACTTCGACAGCGACsTG
GGGTACTACGTGGCCGACAGCCCCrTGGGCGAGTCyrCTGyGAGGyrTTkrAACAGTCAA
CCCGAGrTATTGGAsGACrsACGGTCTGyGGTGGACAsGTACTGCCGGCACAACTACGAG
ATTTwTACCCATTTCCTCGTGGGGCGGCAA
>GRF470
GAGGTTTTCCAGkAsTCCTTCAAGCCTGmGTGTCACyACTTCAACGGCACCGAGCGGGTG
AGGTTCCTGswGAAGyACATCTACAACCGGCAGCAGTwCmTrCACTTCGACAGCGACsTG
GGGTACTwCGTGGCCGACAGCCCCrTGGGCGAGTCCACTGyGAGGTATTkkAACAGTCAA
CCCGAGATATTGGAGGACArACGGTCTGmGGTGGACAGGwTCTGCCGGCACAACTACGAG
rTkTmTACCCmTTTCCTCGTGGGGCGGCAA
>BP26
GAGGTTTTCCAGkAsTCCTTCAAGCCTGmGTGTCACyACTTCAACGGCACCGAGCGGGTG
AGGTTCCTGswGAAGyACATCTACAACCGGCAGCAGTwCmTrCACTTCGACAGCGACsTG
GGGTACTwCGTGGCCGACAGCCCCATGGGCGAGTCCACTGyGAGGTATTkkAACAGTCAA
CCCGAGATATTGGAGsAsArACGGTCTGyGGTGGACAGGATCTGCCGGCACAACTACGAG
rTkTmTACCCmTTTCCTCGTGGGGCGGCAA
>C-4
GAGGTTTTCCAGCACTCCTYCAAGSCTGWGTGTCACCACTTCAACGGCACCGAGCGGGTG
AGGTTCCTGGAGAAGYACATCTACAACCGGCAGCWGTWCMTRCACTTCGACAGCGACGTG
GGGTACTACGTGGCCGACAGCCCCGTGGGCGAGTCYRCTGYGAGGYRTTTWAACAGTCAA
CCCGAGRTATTGGAGGACARACGGTCTGYGGTGGACAGGTWCTGCCGGCACAACTACGAG
RTKTYTACCCMTTTCCTCGTGGGGCGGCAA
>GRF419
GAGGTTTTCCAGCrskCCTTCAAGsCTGAGTGTCACCACTTCAACGGCACCGAGCGGGTG
AGGTTCCTGGAGAAGCACATCTACAACCGGCAGCAGTwCrTrCACTTCGACAGCGACGTG
GGGTACTACGTGGCCGACAGCCCCGTGGGCGAGTCCACTGCGAGGTATTkkAACAGTCAA
CCCGAGATrTTGGAGkACArACGGTCTGyGGTGGACAGGwTCTGCCGGCACAACTACGAG
rTkTmTACCCmTTTCCTCGTGGGGCGGCAA
>M9M
GAGGTTTTCCAGSASTCCTYCAAGSCTGWGTGTCACYACTTCAACGGCACCGAGCGGGTG
AGGTTCCTGSWGAAGTACATCTACAACCGGCAGCWGTACCTACACTTCGACAGCGACSTG
GGGTACTWCGTGGCCGACAGCCCCWTGRGCGAGTCYRCTGTGAGGYRTTKRAACAGTCAA
CCCGAGRTATTGGAGGACAGACGGTCTGYGGTGGACAGGTWCTGCCGGCACAACTACGAG
RTKTMTACCCMTTTCCTCGTGGGGCGGCAA
>GRF525
GAGGTTTTCCAGGArTmykkCAmryCwGAGTGTCACTACTTCAACGGCACCGAGCGGGTG
AGGTTCCTGswsAAGTACATCTACAACCGGCAGCwGTACsyACACTTCGACAGCGACsTG
GGGTACTwCGTGGCCGACAGCCCCATGGGCGAGTCCACTGTGAGGTATTGGAACAGTCAA
CCCGAGATATTGGAsGACrsACGGTCTGyGGTGGACAGGATCTGCCGGCACAACTACGAG
GTGTCTACCCCTTTCCTCGTGrGGCGGCAA
>M9P
GAGGTTTTCCAGSASTCCTTCAAGCCTGAGTGTCACTACTTCAACGGCACCGAGCGGGTG
AGGTTCCTGCTGAAGTACATCTACAACCGGCAGCAGTACCTACACTTCGACAGCGACCTG
GGGTACTTCGTGGCCGACAGCCCCATGGGCGAGTCCACTGTGAGGTATTGGAACAGTCAA
CCCGAGATATTGGAGGACAGACGGTCTGCGGTGGACAGGTTCTGCCGGCACAACTACGAG
GTGTCTACCCCTTTCCTCGTGRGGCGGCAA
>M8J-F
GAGGTTTTCCAGGARTMYKKCAMRYCWGAGTGTCACYACTTCAACGGCACCGAGCGGGTG
AGGTTCCTGCWGAAGTACATCTACAACCGGCAGCWGTACSYACACTTCGACAGCGACCTG
GGGTACTTCGTGGCCGACAGCCCCATGGGCGAGTCCACTGTGAGGTATTGGAACAGTCAA
CCCGAGATATTGGAGSASARACGGTCTGCGGTGGACAGGTWCTGCCGGCACAACTACGAG
RTKTYTACCCSTTTCCTCGTGGGGCGGCAA
>MAN
GAGGTTTTCCAGCRGKCCTYCAAGGCTGWGTGTCACYACTTCAACGGCACCGAGCGGGTG
AGGYTCCTGSWGAAGCGCATCTACAACCGGCAGCAGTWCMTRCACTTCGACAGCGACSTG
GGGTACTWCGTGGCCGACAGCCCCGTGGGCGAGTCYRMTRYGAGGTATTTTAAYAGTCAA
CCCGAGATATTGGACAACGCACGGTCTGMGGTGGACASGTWCTGCCGGCACAACTACGAG
RTKTYTACCCMTTTCCTCGTGRGGCGGCAA
>MFU
GAGGTTTTCCAGsAGTCCTyCAAGsCTGwGTGTCACTACTTCAACGGCACCGAGCGGGTG
AGGyTCCTGswGAAGyACATCTACAACCGGCAGCwGTACsTACACTwCGACAGCGACsTG
GGGTACTTCGTGGCCGACAGCCCCrTGGGCGAGTCCACTGyGAGGTATTGGAACAGTCAA
CCCGAGATrTTGGAGkACAGACGGTCTGCGGTGGACAsGTwCTGCCGGCACAACTACGAG
GTGTCTACCCCTTTCCTCGTGrGGCGGCAA
>M70
GAGGTTTTCCAGGAGTCCTTCAAGCCTGAGTGTCACTACTTCAACGGCACCGAGCGGGTG
AGGTTCCTGCTGAAGTACATCTACAACCGGCAGCAGTACCTACACTTCGACAGCGACCTG
GGGTACTTCGTGGCCGACAGCCCCATGGGCGAGTCCACTGTGAGGTATTGGAACAGTCAA
CCCGAGATATTGGAGGACAGACGGTCTGYGGTGGACAGGWTCTGCCGGCACAACTACGAG
GTGTCTACCCCTTTCCTCGTGRGGCGGCAA
>O15
GAGGTTTTCCAGsrrkmykkCAmrkCwGAGTGTCACyACTTCAACGGCACCGAGCGGGTG
AGGyTCCTGswsAAGyrCATCTACAACCGGCAGCwGTwCryrCACTTCGACAGCGACGTG
GGGTACTACGTGGCCGACAGCCCCrTGGGCGAGTCyrmTryGAGGTATTkkAAyAGTCAA
CCCGAGATATTGGACGACGCACGGTCTGmGGTGGACAGGwwCTGCCGGCACAACTACGAG
rTkTmTACCCmTTTCCTCGTGGGGCGGCAA
>M91
GAGGTTTTCCAGSASTCCTTCAAGCCTGAGTGTCACTACTTCAACGGCACCGAGCGGGTG
AGGTTCCTGSWGAAGYACATCTACAACCGGCAGCAGTWCMTRCACTTCGACAGCGACSTG
GGGTACTWCGTGGCCGACAGCCCCRTGGGCGAGTCCACTGYGAGGTATTKKAACAGTCAA
CCCGAGATATTGGAGGACAGACGGTCTGYGGTGGACAGGWTCTGCCGGCACAACTACGAG
GTGTCTACCCCTTTCCTCGTGAGGCGGCAA
>M9J-F
GAGGTTTTCCAGGARTMYKKCAMRYCWGAGTGTCACYACTTCAACGGCACCGAGCGGGTG
AGGTTCCTGGASAAGYACATCTACAACCGGCAGCWGTWCRYRCACTTCGACAGCGACGTG
GGGTACTACGTGGCCGACAGCCCCRTGGGCGAGTCCACTGYGAGGTATTKKAACAGTCAA
CCCGAGATATTGGASGACRMACGGTCTGCGGTGGACAGGWTCTGCCGGCACAACTACGAG
GTGTCTACCCCTTTCCTCGTGGGGCGGCAA
>M9U
GAGGTTTTCCAGCrGkCCTyCAAGGCTGwGTGTCACyACTTCAACGGCACCGAGCGGGTG
AGGCTCCTGswGAAGCrCATCTACAACCGGCAGCwGTwCrTrCACTwCGACAGCGACsTG
GGGTACTTCGTGGCCGACAGCCCCrTGGGCGAGTCyrmTrCGAGGTATTkkAAyAGTCAA
CCCGAGATrTTGGAswACrsACGGTCTGmGGTGGACAsGTwCTGCCGGCACAACTACGAG
rTkTyTACCCsTTTCCTCGTGrGGCGGCAA
>BP25
GAGGTTTTCCAGGAGTCCTTCAAGCCTGmGTGTCACTACTTCAACGGCACCGAGCGGGTG
AGGTTCCTGswGAAGyACATCTACAACCGGCAGCAGTwCmTrCACTTCGACAGCGACsTG
GGGTACTwCGTGGCCGACAGCCCCATGGGCGAGTCCACTGyGAGGTATTkkAAyAGTCAA
CCCGAGATATTGGAGGACArACGGTCTGmGGTGGACAGGwTCTGCCGGCACAACTACGAG
GTGTCTACCCCTTTCCTCGTGrGGCGGCAA
>P812
GAGGTTTTCCAGGAGTCCTyCAAGsCTGwGTGTCACTACTTCAACGGCACCGAGCGGGTG
AGGyTCCTGswGAAGyACATCTACAACCGGCAGCwGTACsTACACTwCGACAGCGACsTG
GGGTACTTCGTGGCCGACAGCCCCATGGGCGAGTCCACTGyGAGGTATTGGAACAGTCAA
CCCGAGATrTTGGAGkACAGACGGTCTGCGGTGGACAsGTwCTGCCGGCACAACTACGAG
GTGTCTACCCCTTTCCTCGTGAGGCGGCAA
>RAFA38
GAGGTTTTCCAGsAGTCCTyCAAGsCTGwGTGTCACyACTTCAACGGCACCGAGCrGGTG
AGGTTCCTGGAGAAGCrCATCTACAACCGGCAGCwGTACsyACACTTCGACAGCGACsTG
GGGTACTACGTGGCCGACAGCCCCGTGGGCGAGTCyrmTryGAGGTATTkkAACAGTCAA
CCCGAGATATTGGACrACGCACGGTCTGCGGTGGACAsGTwCTGCCGGCACAACTACGAG
rTkTmTACCCmTTTCCTCGTGGGGCGGCAA
>SEV3D
GAGGTTTTCCAGGAGTCCTTCAAGCCTGAGTGTCACTACTTCAACGGCACCGAGCGGGTG
AGGTTCCTGswGAAGyACATCTACAACCGGCAGCwGTACsyACACTTCGACAGCGACCTG
GGGTACTwCGTGGCCGACAGCCCCrTGGGCGAGTCyrmTryGAGGTATTGGAACAGTCAA
CCCGAGATATTGGAsGACrsACGGTCTGCGGTGGACAGGTTCTGCCGGCACAACTACGAG
GTGTCTACCCCTTTCCTCGTGGGGCGGCAA
>SEVH3
GAGGTTTTCCAGGAATATGGCACATCAGAGTGTCACyACTTCAACGGCACCGAGCGGGTG
AGGTwCCTGGAsAAGTACATCTACAACCGGCAGCTGTACGCACACTTCGACAGCGACsTG
GGGTACTACGTGGCCGACAGCCCCATGGGCGAGTCCACTGTGAGGTATTGGAACAGTCAA
CCCGAGATATTGGACGACGCACGGTCTGCGGTGGACAGGATCTGCCGGCACAACTACGAG
rTkTmTACCCmTTTCCTCGTGGGGCGGCAA
>SEVHA
GAGGTTTTCCAGsArTmyksCAmrkCwGwGTGTCACyACTTCAACGGCACCGAGCGGGTG
AGGTTCCTGswGAAGyrCATCTACAACCGGCAGCAGTACCTACACTTCGACAGCGACsTG
GGGTACTwCGTGGCCGACAGCCCCrTGGGCGAGTCCACTGyGAGGTATTkkAACAGTCAA
yCCGAGATATTGGAsrACrmACGGTCTGCGGTGGACACGTACTGCCGGCACAACTACGAG
GTGTCTACCCCTTTCCTCGTGrGGCGGCAA
>SIS20
GAGGTTTTCCAGGAATATGsCAmATCAGAGTGTCACyACTTCAACGGCACCGAGCGGGTG
AGGTTCCTGsAsAAGTACAwCTACAACCGGCAGCTGTACGCACACTTCGACAGCGACsTG
GGGTACTwCGTGGCCGACAGCCCCATGGGCGAGTCCACTGTGAGGTATTGGAACAGTCAA
CCCGAGATATTGGAssAsrmACGGTCTGmGGTGGACAGGwwCTGCCGGCACAACTACGAG
GTkTyTACCCCTTTCCTCGTGrGGCGGCAA
>ST-H
GAGGTTTTCCAGkAsTCCTTCAAGCCTGmGTGTCACyACTTCAACGGCACCGAGCGGGTG
AGGTTCCTGswGAAGyACATCTACAACCGGCAGCAGTwCmTrCACTTCGACAGCGACsTG
GGGTACTwCGTGGCCGACAGCCCCATGGGCGAGTCCACTGyGAGGTATTkkAACAGTCAA
CCCGAGATATTGGAGsAsArACGGTCTGCGGTGGACAGGwTCTGCCGGCACAACTACGAG
rTkTmTACCCmTTTCCTCGTGGGGCGGCAA
>TRF20
GAGGTTTTCCAGGAGTCsTTCAAGyCwGAGTGTCACyACTTCAACGGCACCGAGCGGGTG
AGGTTCCTGCTGAAGTACATCTACAACCGGCAGCwGTACsTACACTTCGACAGCGACCTG
GGGTACTTCGTGGCCGACAGCCCCATGGGCGAGTCCACTGTGAGGTATTGGAACAGTCAA
CCCGAGATATTGGAGsAsArACGGTCTGCGGTGGACAGGTwCTGCCGGCACAACTACGAG
rTGTCTACCCsTTTCCTCGTGrGGCGGCAA
>TRF38
GAGGTTTTCCAGsArTmyksCAmrkCwGwGTGTCACCACTTCAACGGCACCGAGCrGGTG
AGGTwCCTGGAGAAGyrCATCTACAACCGGCAGCwGTACsyACACTTCGACAGCGACsTG
GGGTACTACGTGGCCGACAGCCCCrTGGGCGAGTCCACTGyGAGGTATTkkAACAGTCAA
CCCGAGATATTGGACrACGCACGGTCTGCGGTGGACACGTACTGCCGGCACAACTACGAG
ATTTATACCCATTTCCTCGTGGGGCGGCAA
>TRF39
GAGGTTTTCCAGGAATATGGCACATCAGAGTGTCACTACTTCAACGGCACCGAGCGGGTG
AGGTTCCTGGACAAGTACATCTACAACCGGCAGCTGTACGCACACTTCGACAGCGACGTG
GGGTACTACGTGGCCGACAGCCCCATGGGCGAGTCCACTGTGAGGTATTGGAACAGTCAA
CCCGAGATATTGGACGACGCACGGTCTGmGGTGGACAGGwwCTGCCGGCACAACTACGAG
GTGTCTACCCCTTTCCTCGTGGGGCGGCAA
>F-UNK
GAGGTTTTCCAGsrrkmykkCAmrkCwGAGTGTCACCACTTCAACGGCACCGAGCGGGTG
AGGywCCTGswGAAGyrCATCTACAACCGGCAGCwGTwCryrCACTTCGACAGCGACyTG
GGGTACTACGTGGCCGACAGCCCCrTGGGCGAGTCyrmTrCGAGGTATTkkAAyAGTCAA
CCCGAGATATTGGACGACGCACGGTCTGCGGTGGACAyGwwCTGCCGGCACAACTACGAG
ATTTATACCCATTTCCTCGTGGGGCGGCAA
>TRF42
GAGGTTTTCCAGGArTmykkCAnryCwGAGTGTCACTACTTCAACGGCACCGAGCGGGTG
AGGTTCCTGswsAAGTACATCTACAACCGGCAGCwGTACsyACACTTCGACAGCGACsTG
GGGTACTwCGTGGCCGACAGCCCCATGGGCGAGTCCACTGTGAGGTATTGGAACAGTCAA
CCCGAGATATTGGAsGACrsACGGTCTGmGGTGGACAGGTwCTGCCGGCACAACTACGAG
GTGTCTACCCCTTTCCTCGTGGGGCGGCAA
>TRF44
GAGGTTTTCCAGsrGkCCTTCAAGsCTGAGTGTCACyACTTCAACGGCACCGAGCGGGTG
AGGTTCCTGswGAAGyACATCTACAACCGGCAGCAGTACsTACACTTCGACAGCGACsTG
GGGTACTwCGTGGCCGACAGCCCCrTGGGCGAGTCCACTGyGAGGTATTGGAACAGTCAA
CCCGAGATrTTGGAGkACAGACGGTCTGyGGTGGACAGGwTCTGCCGGCACAACTACGAG
rTkTmTACCCmTTTCCTCGTGGGGCGGCAA
>MAM
GAGGTTTTCCAGGAGTCCTTCAAGCCTGAGTGTCACCACTTCAACGGCACCGAGCGGGTG
AGGTTCCTGGAGAAGCACATCTACAACCGGCAGCAGTWCRTRCACTTCGACAGCGACGTG
GGGTACTACGTGGCCGACAGCCCCGTGGGCGAGTCCACTGCGAGGTATTKKAACAGTCAA
CCCGAGATRTTGGAGKACARACGGTCTGYGGTGGACAGGWTCTGCCGGCACAACTACGAG
RTKTMTACCCMTTTCCTCGTGGGGCGGCAA
>TRF45
GAGGTTTTCCAGsrGkCCTTCAAGsCTGAGTGTCACyACTTCAACGGCACCGAGCGGGTG
AGGTTCCTGswGAAGyACATCTACAACCGGCAGCAGTACsTACACTTCGACAGCGACsTG
GGGTACTwCGTGGCCGACAGCCCCmTGGGCGAGTCCACTGyGAGGTATTGGAACAGTCAA
CCCGAGATrTTGGAGkACAGACGGTCTGTGGTGGACAGGATCTGCCGGCACAACTACGAG
rTkTmTACCCmTTTCCTCGTGGGGCGGCAA
>W76
GAGGTTTTCCAGsAGTCCTyCAAGsCTGwGTGTCACTACTTCAACGGCACCGAGCGGGTG
AGGyTCCTGswGAAGyACATCTACAACCGGCAGCwGTACsTACACTwCGACAGCGACsTG
GGGTACTTCGTGGCCGACAGCCCCGTGGGCGAGTCCACTGyGAGGTATTGGAACAGTCAA
CCCGAGATrTTGGAGkACAGACGGTCTGCGGTGGACAsGTwCTGCCGGCACAACTACGAG
GTGTCTACCCCTTTCCTCGTGrGGCGGCAA
>TRF24
GAGGTTTTCCAGGArTmykTCAAryCwGAGTGTCACyACTTCAACGGCACCGAGCGGGTG
AGGTTCCTGCwGAAGTACAwCTACAACCGGCAGCwGTACsyACACTTCGACAGCGACCTG
GGGTACTTCGTGGCCGACAGCCCCATGGGCGAGTCCACTGTGAGGTATTGGAACAGTCAA
yCCGAGATATTGGAsrACrsACGGTCTGmGGTGGACAGGTTCTGCCGGCACAACTACGAG
rTkTyTACCCmTTTCCTCGTGGGGCGGCAA
>TRF26
GAGGTTTTCCAGsrGkCCTTCAAGCCTGAGTGTCACTACTTCAACGGCACCGAGCGGGTG
AGGTTCCTGswGAAGyACATCTACAACCGGCAGCAGTwCrTrCACTTCGACAGCGACsTG
GGGTACTwCGTGGCCGACAGCCCCrTGGGCGAGTCCACTGCGAGGTATTkkAACAGTCAA
yCCGAGATATTGGAGGACArACGGTCTGyGGTGGACAGGATCTGCCGGCACAACTACGAG
GTGTCTACCCCTTTCCTCGTGAGGCGGCAA
