# Supplementary material for: Sampling strategies for accurate computational inferences of gametic phase across highly polymorphic major histocompatibility complex loci
Source: BMC Res Notes. 2011 May 26;4:151. doi: 10.1186/1756-0500-4-151 (PMC3126723; doi:10.1186/1756-0500-4-151)
Supplement: Additional file 2 — Original data set of unphased MHC class I and II genotypes. Simulations contain 8, 15, 30 or 45 individuals from the MHC class I, and 8, 15, 30, 45, 60 or 75 individuals from the MHC class II. Five replicates for each sample size were created, sub-sampling individuals randomly. [file 1756-0500-4-151-S2.ZIP › Additional file 2/Unphased files MHC class II/2Run 60ind.fas]

>3R-H
GAGGTTTTCCAGGAATATGsCAmATCAGAGTGTCACyACTTCAACGGCACCGAGCGGGTG
AGGTTCCTGsAsAAGTACAwCTACAACCGGCAGCTGTACGCACACTTCGACAGCGACsTG
GGGTACTwCGTGGCCGACAGCCCCATGGGCGAGTCCACTGTGAGGTATTGGAACAGTCAA
CCCGAGATATTGGAssAsrmACGGTCTGAGGTGGACAGGTACTGCCGGCACAACTACGAG
GTkTyTACCCCTTTCCTCGTGrGGCGGCAA
>6S2-F
GAGGTTTTCCAGsAsTCCTTCAAGCCTGAGTGTCACyACTTCAACGGCACCGAGCGGGTG
AGGTTCCTGswGAAGyACATCTACAACCGGCAGCAGTwCmTrCACTTCGACAGCGACsTG
GGGTACTwCGTGGCCGACAGCCCCrTGGGCGAGTCCACTGyGAGGTATTkkAACAGTCAA
CCCGAGATATTGGAGGACArACGGTCTGCGGTGGACAGGTTCTGCCGGCACAACTACGAG
GTGTCTACCCCTTTCCTCGTGGGGCGGCAA
>6S2-M
GAGGTTTTCCAGGArTmykyCAAryCwGAGTGTCACyACTTCAACGGCACCGAGCGGGTG
AGGTTCCTGCwGAAGTACAwCTACAACCGGCAGCwGTACsyACACTTCGACAGCGACCTG
GGGTACTTCGTGGCCGACAGCCCCATGGGCGAGTCCACTGTGAGGTATTGGAACAGTCAA
CCCGAGATATTGGAGsAsArACGGTCTGwGGTGGACAGGAwCTGCCGGCACAACTACGAG
rTkTyTACCCsTTTCCTCGTGGGGCGGCAA
>7B-H
GAGGTTTTCCAGsrrkmykkCAmryCwGAGTGTCACTACTTCAACGGCACCGAGCGGGTG
AGGTTCCTGGAsAAGyACATCTACAACCGGCAGCwGTwCryrCACTTCGACAGCGACGTG
GGGTACTACGTGGCCGACAGCCCCrTGGGCGAGTCCACTGyGAGGTATTkkAACAGTCAA
CCCGAGATATTGGAsGACrsACGGTCTGyGGTGGACAGGATCTGCCGGCACAACTACGAG
GTGTCTACCCCTTTCCTCGTGrGGCGGCAA
>8A-M
GAGGTTTTCCAGsAmTmykyCAmrkCwGwGTGTCACCACTTCAACGGCACCGAGCGGGTG
AGGTwCCTGGAGAAGTACATCTACAACCGGCAGCTGTACsyACACTTCGACAGCGACsTG
GGGTACTACGTGGCCGACAGCCCCrTGGGCGAGTCyrCTGyGAGGyrTTkrAACAGTCAA
CCCGAGrTATTGGAsGACrsACGGTCTGyGGTGGACAsGTACTGCCGGCACAACTACGAG
ATTTwTACCCATTTCCTCGTGGGGCGGCAA
>8E-M
GAGGTTTTCCAGGArTmykkCAmryCwGAGTGTCACyACTTCAACGGCACCGAGCGGGTG
AGGyTCCTGGAsAAGTACATCTACAACCGGCAGCTGTACGCACACTTCGACAGCGACGTG
GGGTACTACGTGGCCGACAGCCCCATGGGCGAGTCCACTGTGAGGTATTGGAACAGTCAA
yCCGAGATATTGGAsGACrsACGGTCTGyGGTGGACAGGwwCTGCCGGCACAACTACGAG
GTGTCTACCCCTTTCCTCGTGGGGCGGCAA
>AVI7x5
GAGGTTTTCCAGsAGTCCTyCAAGsCTGwGTGTCACyACTTCAACGGCACCGAGCrGGTG
AGGTTCCTGswGAAGyrCATCTACAACCGGCAGCAGTACCTACACTTCGACAGCGACsTG
GGGTACTwCGTGGCCGACAGCCCCrTGGGCGAGTCCACTGTGAGGTATTkkAACAGTCAA
CCCGAGATATTGGAsrACrsACGGTCTGCGGTGGACAsGTwCTGCCGGCACAACTACGAG
rTkTmTACCCmTTTCCTCGTGGGGCGGCAA
>C-4
GAGGTTTTCCAGCACTCCTYCAAGSCTGWGTGTCACCACTTCAACGGCACCGAGCGGGTG
AGGTTCCTGGAGAAGYACATCTACAACCGGCAGCWGTWCMTRCACTTCGACAGCGACGTG
GGGTACTACGTGGCCGACAGCCCCGTGGGCGAGTCYRCTGYGAGGYRTTTWAACAGTCAA
CCCGAGRTATTGGAGGACARACGGTCTGYGGTGGACAGGTWCTGCCGGCACAACTACGAG
RTKTYTACCCMTTTCCTCGTGGGGCGGCAA
>CM02
GAGGTTTTCCAGsrrkmykkCAmrkCwGAGTGTCACyACTTCAACGGCACCGAGCGGGTG
AGGTTCCTGGAsAAGyACATCTACAACCGGCAGCwGTACGyACACTTCGACAGCGACGTG
GGGTACTACGTGGCCGACAGCCCCrTGGGCGAGTCCACTGyGAGGTATTGGAACAGTCAA
CCCGAGATrTTGGAskACrsACGGTCTGyGGTGGACAGGATCTGCCGGCACAACTACGAG
rTkTmTACCCmTTTCCTCGTGGGGCGGCAA
>D/H-M
GAGGTTTTCCAGsrGkCCTyCAAGGCTGwGTGTCACyACTTCAACGGCACCGAGCGGGTG
AGGCTCCTGswGAAGCrCATCTACAACCGGCAGCwGTwCrTrCACTwCGACAGCGACsTG
GGGTACTTCGTGGCCGACAGCCCCrTGGGCGAGTCyrmTrCGAGGTATTkkAAyAGTCAA
CCCGAGATrTTGGAswACrsACGGTCTGmGGTGGACAsGTwCTGCCGGCACAACTACGAG
rTkTyTACCCmTTTCCTCGTGrGGCGGCAA
>EXT15
GAGGTTTTCCAGsArTmyksCAmrkCwGwGTGTCACyACTTCAACGGCACCGAGCrGGTG
AGGTTCCTGGAsAAGyrCATCTACAACCGGCAGCwGTACsyACACTTCGACAGCGACsTG
GGGTACTwCGTGGCCGACAGCCCCrTGGGCGAGTCCACTGTGAGGTATTkkAACAGTCAA
CCCGAGATATTGGACrACGCACGGTCTGmGGTGGACAsGTACTGCCGGCACAACTACGAG
rTkTmTACCCmTTTCCTCGTGGGGCGGCAA
>EXT6
GAGGTTTTCCAGCAGTCCTCCAAGGCTGTGTGTCACTACTTCAACGGCACCGAGCGGGTG
AGGCTCCTGGAGAAGCACATCTACAACCGGCAGCTGTACGTACACTACGACAGCGACsTG
GGGTACTTCGTGGCCGACAGCCCCATGGGCGAGTCCACTGCGAGGTATTGGAACAGTCAA
CCCGAGATGTTGGAGTACAGACGGTCTGCGGTGGACACGTACTGCCGGCACAACTACGAG
GTGTCTACCCCTTTCCTCGTGAGGCGGCAA
>EXT9
GAGGTTTTCCAGsArTmyksCAmrkCwGwGTGTCACTACTTCAACGGCACCGAGCGGGTG
AGGyTCCTGGAsAAGyACATCTACAACCGGCAGCTGTACGyACACTwCGACAGCGACGTG
GGGTACTwCGTGGCCGACAGCCCCATGGGCGAGTCCACTGyGAGGTATTGGAACAGTCAA
CCCGAGATrTTGGAskACrsACGGTCTGCGGTGGACAsGwwCTGCCGGCACAACTACGAG
GTGTCTACCCCTTTCCTCGTGrGGCGGCAA
>GRF03/143
GAGGTTTTCCAGsAGTCCTyCAAGsCTGwGTGTCACyACTTCAACGGCACCGAGCrGGTG
AGGTTCCTGswGAAGyrCATCTACAACCGGCAGCAGTACCTACACTTCGACAGCGACsTG
GGGTACTwCGTGGCCGACAGCCCCrTGGGCGAGTCCACTGTGAGGTATTkkAACAGTCAA
CCCGAGATATTGGAsrACrsACGGTCTGCGGTGGACAsGTwCTGCCGGCACAACTACGAG
rTkTmTACCCmTTTCCTCGTGrGGCGGCAA
>GRF124
GAGGTTTTCCAGGAATATGGCACATCAGAGTGTCACyACTTCAACGGCACCGAGCGGGTG
AGGTwCCTGGAsAAGTACATCTACAACCGGCAGCTGTACGCACACTTCGACAGCGACsTG
GGGTACTACGTGGCCGACAGCCCCATGGGCGAGTCCACTGTGAGGTATTGGAACAGTCAA
CCCGAGATATTGGACGACGCACGGTCTGCGGTGGACAsGwwCTGCCGGCACAACTACGAG
rTkTmTACCCmTTTCCTCGTGGGGCGGCAA
>GRF434
GAGGTTTTCCAGkAmTmykyCAAryCwGmGTGTCACCACTTCAACGGCACCGAGCGGGTG
AGGTTCCTGsAGAAGyACAwCTACAACCGGCAGCwGTwCryrCACTTCGACAGCGACsTG
GGGTACTwCGTGGCCGACAGCCCCrTGGGCGAGTCyrmTryGAGGTATTkkAAyAGTCAA
CCCGAGATATTGGAssAsrmACGGTCTGmGGTGGACAGGwACTGCCGGCACAACTACGAG
ATTTTTACCCGTTTCCTCGTGGGGCGGCAA
>GRF451
GAGGTTTTCCAGCGGGCCTTCAAGGCTGAGTGTCACCACTTCAACGGCACCGAGCGGGTG
AGGCTCCTGCTGAAGCGCATCTACAACCGGCAGCAGTTCATGCACTTCGACAGCGACGTG
GGGTACTACGTGGCCGACAGCCCCrTGGGCGAGTCTGATACGAGGTATTTTAATAGTCAA
CCCGAGATATTGGACGACGCACGGTCTGCGGTGGACAGGATCTGCCGGCACAACTACGAG
ATTTATACCCATTTCCTCGTGGGGCGGCAA
>GRF470
GAGGTTTTCCAGkAsTCCTTCAAGCCTGmGTGTCACyACTTCAACGGCACCGAGCGGGTG
AGGTTCCTGswGAAGyACATCTACAACCGGCAGCAGTwCmTrCACTTCGACAGCGACsTG
GGGTACTwCGTGGCCGACAGCCCCrTGGGCGAGTCCACTGyGAGGTATTkkAACAGTCAA
CCCGAGATATTGGAGGACArACGGTCTGmGGTGGACAGGwTCTGCCGGCACAACTACGAG
rTkTmTACCCmTTTCCTCGTGGGGCGGCAA
>GRF73-1230
GAGGTTTTCCAGGArTmykkCAmryCwGAGTGTCACyACTTCAACGGCACCGAGCGGGTG
AGGTwCCTGswGAAGTACATCTACAACCGGCAGCwGTACsyACACTTCGACAGCGACCTG
GGGTACTwCGTGGCCGACAGCCCCATGGGCGAGTCCACTGyGAGGTATTGGAACAGTCAA
CCCGAGATATTGGAsGACrsACGGTCTGCGGTGGACAsGTwCTGCCGGCACAACTACGAG
rTkTmTACCCmTTTCCTCGTGGGGCGGCAA
>M5X
GAGGTTTTCCAGKAMTMYKKCAMRYCWGMGTGTCACYACTTCAACGGCACCGAGCGGGTG
AGGTTCCTGGASAAGYACATCTACAACCGGCAGCWGTWCRYRCACTTCGACAGCGACGTG
GGGTACTACGTGGCCGACAGCCCCATGGGCGAGTCCACTGYGAGGTATTKKAACAGTCAA
CCCGAGATATTGGASSASRMACGGTCTGMGGTGGACAGGATCTGCCGGCACAACTACGAG
RTKTMTACCCMTTTCCTCGTGAGGCGGCAA
>M70
GAGGTTTTCCAGGAGTCCTTCAAGCCTGAGTGTCACTACTTCAACGGCACCGAGCGGGTG
AGGTTCCTGCTGAAGTACATCTACAACCGGCAGCAGTACCTACACTTCGACAGCGACCTG
GGGTACTTCGTGGCCGACAGCCCCATGGGCGAGTCCACTGTGAGGTATTGGAACAGTCAA
CCCGAGATATTGGAGGACAGACGGTCTGYGGTGGACAGGWTCTGCCGGCACAACTACGAG
GTGTCTACCCCTTTCCTCGTGRGGCGGCAA
>M85
GAGGTTTTCCAGsAGTCCTyCAAGsCTGwGTGTCACTACTTCAACGGCACCGAGCGGGTG
AGGTTCCTGswGAAGyrCATCTACAACCGGCAGCAGTACCTACACTTCGACAGCGACsTG
GGGTACTwCGTGGCCGACAGCCCCrTGGGCGAGTCCACTGTGAGGTATTkkAACAGTCAA
CCCGAGATATTGGAsrACrsACGGTCTGCGGTGGACAsGTwCTGCCGGCACAACTACGAG
GTGTCTACCCCTTTCCTCGTGAGGCGGCAA
>M8A
GAGGTTTTCCAGGArTmykkCAmryCwGAGTGTCACyACTTCAACGGCACCGAGCGGGTG
AGGTTCCTGGAsAAGyACATCTACAACCGGCAGCwGTwCryrCACTTCGACAGCGACGTG
GGGTACTACGTGGCCGACAGCCCCrTGGGCGAGTCyrmTryGAGGTATTkkAAyAGTCAA
CCCGAGATATTGGACGACGCACGGTCTGCGGTGGACAGGATCTGCCGGCACAACTACGAG
rTkTmTACCCmTTTCCTCGTGGGGCGGCAA
>M8C
GAGGTTTTCCAGCRSKCCTTCAAGSCTGAGTGTCACYACTTCAACGGCACCGAGCGGGTG
AGGCTCCTGSWGAAGYRCATCTACAACCGGCAGCWGTWCRTRCACTWCGACAGCGACSTG
GGGTACTWCGTGGCCGACAGCCCCRTGGGCGAGTCYGMTRCGAGGTATTTTAAYAGTCAA
CCCGAGATRTTGGASRACRSACGGTCTGMGGTGGACAGGTWCTGCCGGCACAACTACGAG
RTKTYTACCCMTTTCCTCGTGGGGCGGCAA
>M8N
GAGGTTTTCCAGSAGTCCTYCAAGSCTGWGTGTCACTACTTCAACGGCACCGAGCGGGTG
AGGTTCCTGSWGAAGYRCATCTACAACCGGCAGCWGTACCTACACTTCGACAGCGACSTG
GGGTACTWCGTGGCCGACAGCCCCRTGGGCGAGTCCACTGTGAGGTATTKKAACAGTCAA
CCCGAGATATTGGASRACRSACGGTCTGCGGTGGACASGTWCTGCCGGCACAACTACGAG
GTGTCTACCCCTTTCCTCGTGRGGCGGCAA
>M8P
GAGGTTTTCCAGCrskCCTyCAAGGCTGwGTGTCACCACTTCAACGGCACCGAGCGGGTG
AGGyTCCTGswGAAGyrCATCTACAACCGGCAGCwGTwCmTrCACTTCGACAGCGACsTG
GGGTACTwCGTGGCCGACAGCCCCGTGGGCGAGTCTGmTryGAGGyrTTTwAAyAGTCAA
CCCGAGrTATTGGAsrACrsACGGTCTGwGGTGGACAGGTwCTGCCGGCACAACTACGAG
ATTTTTACCCATTTCCTCGTGGGGCGGCAA
>M9M
GAGGTTTTCCAGSASTCCTYCAAGSCTGWGTGTCACYACTTCAACGGCACCGAGCGGGTG
AGGTTCCTGSWGAAGTACATCTACAACCGGCAGCWGTACCTACACTTCGACAGCGACSTG
GGGTACTWCGTGGCCGACAGCCCCWTGRGCGAGTCYRCTGTGAGGYRTTKRAACAGTCAA
CCCGAGRTATTGGAGGACAGACGGTCTGYGGTGGACAGGTWCTGCCGGCACAACTACGAG
RTKTMTACCCMTTTCCTCGTGGGGCGGCAA
>M9N
GAGGTTTTCCAGkAmTmykkCAmryCwGmGTGTCACyACTTCAACGGCACCGAGCGGGTG
AGGTTCCTGGAsAAGyACATCTACAACCGGCAGCwGTwCryrCACTTCGACAGCGACGTG
GGGTACTACGTGGCCGACAGCCCCrTGGGCGAGTCCACTGyGAGGTATTkkAACAGTCAA
CCCGAGATATTGGAsGACrmACGGTCTGmGGTGGACAGGATCTGCCGGCACAACTACGAG
rTkTmTACCCmTTTCCTCGTGGGGCGGCAA
>M9P
GAGGTTTTCCAGSASTCCTTCAAGCCTGAGTGTCACTACTTCAACGGCACCGAGCGGGTG
AGGTTCCTGCTGAAGTACATCTACAACCGGCAGCAGTACCTACACTTCGACAGCGACCTG
GGGTACTTCGTGGCCGACAGCCCCATGGGCGAGTCCACTGTGAGGTATTGGAACAGTCAA
CCCGAGATATTGGAGGACAGACGGTCTGCGGTGGACAGGTTCTGCCGGCACAACTACGAG
GTGTCTACCCCTTTCCTCGTGRGGCGGCAA
>M9U
GAGGTTTTCCAGCrGkCCTyCAAGGCTGwGTGTCACyACTTCAACGGCACCGAGCGGGTG
AGGCTCCTGswGAAGCrCATCTACAACCGGCAGCwGTwCrTrCACTwCGACAGCGACsTG
GGGTACTTCGTGGCCGACAGCCCCrTGGGCGAGTCyrmTrCGAGGTATTkkAAyAGTCAA
CCCGAGATrTTGGAswACrsACGGTCTGmGGTGGACAsGTwCTGCCGGCACAACTACGAG
rTkTyTACCCsTTTCCTCGTGrGGCGGCAA
>M9X-M
GAGGTTTTCCAGGAGTCCTTCAAGCCTGAGTGTCACTACTTCAACGGCACCGAGCGGGTG
AGGTTCCTGCTGAAGTACATCTACAACCGGCAGCAGTACCTACACTTCGACAGCGACCTG
GGGTACTTCGTGGCCGACAGCCCCATGGGCGAGTCCACTGYGAGGTATTGGAACAGTCAA
CCCGAGATATTGGAGGACAGACGGTCTGCGGTGGACAGGTTCTGCCGGCACAACTACGAG
GTGTCTACCCCTTTCCTCGTGGGGCGGCAA
>MAK7637
GAGGTTTTCCAGsArTmyksCAmrkCwGwGTGTCACyACTTCAACGGCACCGAGCrGGTG
AGGTTCCTGGAsAAGyrCATCTACAACCGGCAGCwGTACsyACACTTCGACAGCGACGTG
GGGTACTACGTGGCCGACAGCCCCrTGGGCGAGTCCACTGTGAGGTATTkkAACAGTCAA
CCCGAGATATTGGACrACGCACGGTCTGCGGTGGACAsGwwCTGCCGGCACAACTACGAG
rTkTmTACCCmTTTCCTCGTGGGGCGGCAA
>MAN
GAGGTTTTCCAGCRGKCCTYCAAGGCTGWGTGTCACYACTTCAACGGCACCGAGCGGGTG
AGGYTCCTGSWGAAGCGCATCTACAACCGGCAGCAGTWCMTRCACTTCGACAGCGACSTG
GGGTACTWCGTGGCCGACAGCCCCGTGGGCGAGTCYRMTRYGAGGTATTTTAAYAGTCAA
CCCGAGATATTGGACAACGCACGGTCTGMGGTGGACASGTWCTGCCGGCACAACTACGAG
RTKTYTACCCMTTTCCTCGTGRGGCGGCAA
>MAW
GAGGTTTTCCAGSAMTMYKCCAARKCWGWGTGTCACCACTTCAACGGCACCGAGCGGGTG
AGGTTCCTGSAGAAGTACAWCTACAACCGGCAGCTGTACSYACACTTCGACAGCGACSTG
GGGTACTWCGTGGCCGACAGCCCCRTGGGCGAGTCYRCTGTGAGGYRTTKRAACAGTCAA
CCCGAGRTATTGGAGSASARACGGTCTGWGGTGGACAGGTACTGCCGGCACAACTACGAG
RTTTTTACCCMTTTCCTCGTGGGGCGGCAA
>MEN56
GAGGTTTTCCAGGArTmykkCAmryCwGAGTGTCACyACTTCAACGGCACCGAGCGGGTG
AGGTTCCTGCTGAAGTACATCTACAACCGGCAGCAGTACsTACACTTCGACAGCGACCTG
GGGTACTTCGTGGCCGACAGCCCCATGGGCGAGTCCACTGyGAGGTATTGGAACAGTCAA
yCCGAGATATTGGAGGACArACGGTCTGCGGTGGACAsGTwCTGCCGGCACAACTACGAG
GTGTCTACCCCTTTCCTCGTGGGGCGGCAA
>MFU
GAGGTTTTCCAGsAGTCCTyCAAGsCTGwGTGTCACTACTTCAACGGCACCGAGCGGGTG
AGGyTCCTGswGAAGyACATCTACAACCGGCAGCwGTACsTACACTwCGACAGCGACsTG
GGGTACTTCGTGGCCGACAGCCCCrTGGGCGAGTCCACTGyGAGGTATTGGAACAGTCAA
CCCGAGATrTTGGAGkACAGACGGTCTGCGGTGGACAsGTwCTGCCGGCACAACTACGAG
GTGTCTACCCCTTTCCTCGTGrGGCGGCAA
>MZ1-F
GAGGTTTTCCAGsrGkCCTTCAAGsCTGAGTGTCACyACTTCAACGGCACCGAGCGGGTG
AGGyTCCTGCTGAAGyrCATCTACAACCGGCAGCAGTwCmTrCACTTCGACAGCGACCTG
GGGTACTTCGTGGCCGACAGCCCCrTGGGCGAGTCyrmTryGAGGTATTkkAAyAGTCAA
CCCGAGATATTGGAsrACrsACGGTCTGmGGTGGACAGGTTCTGCCGGCACAACTACGAG
rTkTyTACCCmTTTCCTCGTGrGGCGGCAA
>O15
GAGGTTTTCCAGsrrkmykkCAmrkCwGAGTGTCACyACTTCAACGGCACCGAGCGGGTG
AGGyTCCTGswsAAGyrCATCTACAACCGGCAGCwGTwCryrCACTTCGACAGCGACGTG
GGGTACTACGTGGCCGACAGCCCCrTGGGCGAGTCyrmTryGAGGTATTkkAAyAGTCAA
CCCGAGATATTGGACGACGCACGGTCTGmGGTGGACAGGwwCTGCCGGCACAACTACGAG
rTkTmTACCCmTTTCCTCGTGGGGCGGCAA
>OOM
GAGGTTTTCCAGsrrkmykyCAArkCwGAGTGTCACCACTTCAACGGCACCGAGCGGGTG
AGGyTCCTGCwGAAGyrCAwCTACAACCGGCAGCwGTwCryrCACTTCGACAGCGACCTG
GGGTACTTCGTGGCCGACAGCCCCrTGGGCGAGTCyrmTryGAGGTATTkkAAyAGTCAA
CCCGAGATATTGGAsmAsrmACGGTCTGAGGTGGACAGGTwCTGCCGGCACAACTACGAG
rTTTTTACCCmTTTCCTCGTGrGGCGGCAA
>P809
GAGGTTTTCCAGGArTmykTCAAryCwGAGTGTCACCACTTCAACGGCACCGAGCGGGTG
AGGyTCCTGsAGAAGTACAwCTACAACCGGCAGCTGTACGCACACTTCGACAGCGACsTG
GGGTACTwCGTGGCCGACAGCCCCATGGGCGAGTCCACTGTGAGGTATTGGAACAGTCAA
TCCGAGATATTGGAsrACrsACGGTCTGwGGTGGACAGGTwCTGCCGGCACAACTACGAG
rTkTyTACCCmTTTCCTCGTGGGGCGGCAA
>P810
GAGGTTTTCCAGGAGTCCTTCAAGCCTGAGTGTCACTACTTCAACGGCACCGAGCGGGTG
AGGTTCCTGCTGAAGTACATCTACAACCGGCAGCAGTACsTACACTTCGACAGCGACCTG
GGGTACTTCGTGGCCGACAGCCCCATGGGCGAGTCCACTGyGAGGTATTGGAACAGTCAA
yCCGAGATATTGGAGGACArACGGTCTGCGGTGGACAGGwTCTGCCGGCACAACTACGAG
GTGTCTACCCCTTTCCTCGTGAGGCGGCAA
>P812
GAGGTTTTCCAGGAGTCCTyCAAGsCTGwGTGTCACTACTTCAACGGCACCGAGCGGGTG
AGGyTCCTGswGAAGyACATCTACAACCGGCAGCwGTACsTACACTwCGACAGCGACsTG
GGGTACTTCGTGGCCGACAGCCCCATGGGCGAGTCCACTGyGAGGTATTGGAACAGTCAA
CCCGAGATrTTGGAGkACAGACGGTCTGCGGTGGACAsGTwCTGCCGGCACAACTACGAG
GTGTCTACCCCTTTCCTCGTGAGGCGGCAA
>SAL
GAGGTTTTCCAGsAmTmykkCAmryCwGAGTGTCACyACTTCAACGGCACCGAGCGGGTG
AGGTTCCTGswGAAGyACATCTACAACCGGCAGCAGTwCrTrCACTTCGACAGCGACGTG
GGGTACTwCGTGGCCGACAGCCCCrTGGGCGAGTCCACTGCGAGGTATTkkAACAGTCAA
yCCGAGATATTGGAGGACAGACGGTCTGTGGTGGACACGTACTGCCGGCACAACTACGAG
GTGTCTACCCCTTTCCTCGTGrGGCGGCAA
>SC-M
GAGGTTTTCCAGsAGTCCTyCAAGsCTGwGTGTCACTACTTCAACGGCACCGAGCGGGTG
AGGyTCCTGswGAAGyACATCTACAACCGGCAGCwGTACsTACACTwCGACAGCGACsTG
GGGTACTTCGTGGCCGACAGCCCCATGGGCGAGTCCACTGCGAGGTATTGGAACAGTCAA
CCCGAGATrTTGGAGkACAGACGGTCTGCGGTGGACAsGTwCTGCCGGCACAACTACGAG
GTGTCTACCCCTTTCCTCGTGrGGCGGCAA
>SEVD8
GAGGTTTTCCAGGAGTCCTTCAAGCCTGmGTGTCACyACTTCAACGGCACCGAGCGGGTG
AGGTTCCTGGAGAAGCACATCTACAACCGGCAGCwGTwCryrCACTTCGACAGCGACsTG
GGGTACTACGTGGCCGACAGCCCCrTGGGCGAGTCyrmTrCGAGGTATTkkAACAGTCAA
CCCGAGATATTGGAssAsrmACGGTCTGmGGTGGACAGGwTCTGCCGGCACAACTACGAG
rTkTmTACCCmTTTCCTCGTGGGGCGGCAA
>SEVH2
GAGGTTTTCCAGkAsTCCTTCAAGCCTGmGTGTCACyACTTCAACGGCACCGAGCGGGTG
AGGTTCCTGswGAAGyACATCTACAACCGGCAGCAGTwCmTrCACTTCGACAGCGACsTG
GGGTACTwCGTGGCCGACAGCCCCATGGGCGAGTCCACTGyGAGGTATTkkAACAGTCAA
CCCGAGATATTGGAGsAsArACGGTCTGmGGTGGACAGGwTCTGCCGGCACAACTACGAG
rTkTmTACCCmTTTCCTCGTGAGGCGGCAA
>SEVH5
GAGGTTTTCCAGGArTmykkCAmryCwGmGTGTCACCACTTCAACGGCACCGAGCGGGTG
AGGTTCCTGsAGAAGyACATCTACAACCGGCAGCwGTwCryrCACTTCGACAGCGACsTG
GGGTACTwCGTGGCCGACAGCCCCATGGGCGAGTCCACTGyGAGGTATTkkAACAGTCAA
CCCGAGATATTGGAGsAsAAACGGTCTGAGGTGGACAGGwwCTGCCGGCACAACTACGAG
rTTTwTACCCmTTTCCTCGTGGGGCGGCAA
>SEVHA
GAGGTTTTCCAGsArTmyksCAmrkCwGwGTGTCACyACTTCAACGGCACCGAGCGGGTG
AGGTTCCTGswGAAGyrCATCTACAACCGGCAGCAGTACCTACACTTCGACAGCGACsTG
GGGTACTwCGTGGCCGACAGCCCCrTGGGCGAGTCCACTGyGAGGTATTkkAACAGTCAA
yCCGAGATATTGGAsrACrmACGGTCTGCGGTGGACACGTACTGCCGGCACAACTACGAG
GTGTCTACCCCTTTCCTCGTGrGGCGGCAA
>SIS20
GAGGTTTTCCAGGAATATGsCAmATCAGAGTGTCACyACTTCAACGGCACCGAGCGGGTG
AGGTTCCTGsAsAAGTACAwCTACAACCGGCAGCTGTACGCACACTTCGACAGCGACsTG
GGGTACTwCGTGGCCGACAGCCCCATGGGCGAGTCCACTGTGAGGTATTGGAACAGTCAA
CCCGAGATATTGGAssAsrmACGGTCTGmGGTGGACAGGwwCTGCCGGCACAACTACGAG
GTkTyTACCCCTTTCCTCGTGrGGCGGCAA
>ST-H
GAGGTTTTCCAGkAsTCCTTCAAGCCTGmGTGTCACyACTTCAACGGCACCGAGCGGGTG
AGGTTCCTGswGAAGyACATCTACAACCGGCAGCAGTwCmTrCACTTCGACAGCGACsTG
GGGTACTwCGTGGCCGACAGCCCCATGGGCGAGTCCACTGyGAGGTATTkkAACAGTCAA
CCCGAGATATTGGAGsAsArACGGTCTGCGGTGGACAGGwTCTGCCGGCACAACTACGAG
rTkTmTACCCmTTTCCTCGTGGGGCGGCAA
>TRF20
GAGGTTTTCCAGGAGTCsTTCAAGyCwGAGTGTCACyACTTCAACGGCACCGAGCGGGTG
AGGTTCCTGCTGAAGTACATCTACAACCGGCAGCwGTACsTACACTTCGACAGCGACCTG
GGGTACTTCGTGGCCGACAGCCCCATGGGCGAGTCCACTGTGAGGTATTGGAACAGTCAA
CCCGAGATATTGGAGsAsArACGGTCTGCGGTGGACAGGTwCTGCCGGCACAACTACGAG
rTGTCTACCCsTTTCCTCGTGrGGCGGCAA
>TRF26
GAGGTTTTCCAGsrGkCCTTCAAGCCTGAGTGTCACTACTTCAACGGCACCGAGCGGGTG
AGGTTCCTGswGAAGyACATCTACAACCGGCAGCAGTwCrTrCACTTCGACAGCGACsTG
GGGTACTwCGTGGCCGACAGCCCCrTGGGCGAGTCCACTGCGAGGTATTkkAACAGTCAA
yCCGAGATATTGGAGGACArACGGTCTGyGGTGGACAGGATCTGCCGGCACAACTACGAG
GTGTCTACCCCTTTCCTCGTGAGGCGGCAA
>TRF28
GAGGTTTTCCAGsrGkCCTTCAAGsCTGAGTGTCACCACTTCAACGGCACCGAGCGGGTG
AGGyTCCTGswGAAGCrCATCTACAACCGGCAGCAGTTCATGCACTTCGACAGCGACGTG
GGGTACTACGTGGCCGACAGCCCCGTGGGCGAGTCyrmTrCGAGGTATTTTAAyAGTCAA
CCCGAGATATTGGAsGACrmACGGTCTGCGGTGGACAGGwTCTGCCGGCACAACTACGAG
rTkTmTACCCmTTTCCTCGTGGGGCGGCAA
>TRF32
GAGGTTTTCCAGkAsTCCTTCAAGCCTGmGTGTCACyACTTCAACGGCACCGAGCGGGTG
AGGTTCCTGswGAAGyACATCTACAACCGGCAGCAGTwCmTrCACTTCGACAGCGACsTG
GGGTACTwCGTGGCCGACAGCCCCGTGGGCGAGTCCACTGyGAGGTATTkkAACAGTCAA
CCCGAGATATTGGAGGACArACGGTCTGAGGTGGACAGGATCTGCCGGCACAACTACGAG
rTkTmTACCCmTTTCCTCGTGGGGCGGCAA
>TRF39
GAGGTTTTCCAGGAATATGGCACATCAGAGTGTCACTACTTCAACGGCACCGAGCGGGTG
AGGTTCCTGGACAAGTACATCTACAACCGGCAGCTGTACGCACACTTCGACAGCGACGTG
GGGTACTACGTGGCCGACAGCCCCATGGGCGAGTCCACTGTGAGGTATTGGAACAGTCAA
CCCGAGATATTGGACGACGCACGGTCTGmGGTGGACAGGwwCTGCCGGCACAACTACGAG
GTGTCTACCCCTTTCCTCGTGGGGCGGCAA
>TRF41
GAGGTTTTCCAGsrGkCCTTCAAGsCTGAGTGTCACyACTTCAACGGCACCGAGCGGGTG
AGGyTCCTGCTGAAGyrCATCTACAACCGGCAGCAGTwCmTrCACTTCGACAGCGACCTG
GGGTACTTCGTGGCCGACAGCCCCrTGGGCGAGTCyrmTryGAGGTATTkkAAyAGTCAA
CCCGAGATATTGGAsrACrsACGGTCTGmGGTGGACAGGTTCTGCCGGCACAACTACGAG
rTkTyTACCCmTTTCCTCGTGGGGCGGCAA
>TRF44
GAGGTTTTCCAGsrGkCCTTCAAGsCTGAGTGTCACyACTTCAACGGCACCGAGCGGGTG
AGGTTCCTGswGAAGyACATCTACAACCGGCAGCAGTACsTACACTTCGACAGCGACsTG
GGGTACTwCGTGGCCGACAGCCCCrTGGGCGAGTCCACTGyGAGGTATTGGAACAGTCAA
CCCGAGATrTTGGAGkACAGACGGTCTGyGGTGGACAGGwTCTGCCGGCACAACTACGAG
rTkTmTACCCmTTTCCTCGTGGGGCGGCAA
>TRF45
GAGGTTTTCCAGsrGkCCTTCAAGsCTGAGTGTCACyACTTCAACGGCACCGAGCGGGTG
AGGTTCCTGswGAAGyACATCTACAACCGGCAGCAGTACsTACACTTCGACAGCGACsTG
GGGTACTwCGTGGCCGACAGCCCCmTGGGCGAGTCCACTGyGAGGTATTGGAACAGTCAA
CCCGAGATrTTGGAGkACAGACGGTCTGTGGTGGACAGGATCTGCCGGCACAACTACGAG
rTkTmTACCCmTTTCCTCGTGGGGCGGCAA
>VL20
GAGGTTTTCCAGsrrkmykkCAmrkCwGAGTGTCACyACTTCAACGGCACCGAGCGGGTG
AGGyTCCTGswsAAGyrCATCTACAACCGGCAGCwGTwCryrCACTTCGACAGCGACsTG
GGGTACTwCGTGGCCGACAGCCCCrTGGGCGAGTCyrmTryGAGGTATTkkAAyAGTCAA
CCCGAGATATTGGACrACGCACGGTCTGmGGTGGACAGGwTCTGCCGGCACAACTACGAG
rTkTyTACCCmTTTCCTCGTGGGGCGGCAA
>W76
GAGGTTTTCCAGsAGTCCTyCAAGsCTGwGTGTCACTACTTCAACGGCACCGAGCGGGTG
AGGyTCCTGswGAAGyACATCTACAACCGGCAGCwGTACsTACACTwCGACAGCGACsTG
GGGTACTTCGTGGCCGACAGCCCCGTGGGCGAGTCCACTGyGAGGTATTGGAACAGTCAA
CCCGAGATrTTGGAGkACAGACGGTCTGCGGTGGACAsGTwCTGCCGGCACAACTACGAG
GTGTCTACCCCTTTCCTCGTGrGGCGGCAA
