# Supplementary material for: Sampling strategies for accurate computational inferences of gametic phase across highly polymorphic major histocompatibility complex loci
Source: BMC Res Notes. 2011 May 26;4:151. doi: 10.1186/1756-0500-4-151 (PMC3126723; doi:10.1186/1756-0500-4-151)
Supplement: Additional file 2 — Original data set of unphased MHC class I and II genotypes. Simulations contain 8, 15, 30 or 45 individuals from the MHC class I, and 8, 15, 30, 45, 60 or 75 individuals from the MHC class II. Five replicates for each sample size were created, sub-sampling individuals randomly. [file 1756-0500-4-151-S2.ZIP › Additional file 2/Unphased files MHC class II/2Run 8ind.fas]

>3R-H
GAGGTTTTCCAGGAATATGsCAmATCAGAGTGTCACyACTTCAACGGCACCGAGCGGGTG
AGGTTCCTGsAsAAGTACAwCTACAACCGGCAGCTGTACGCACACTTCGACAGCGACsTG
GGGTACTwCGTGGCCGACAGCCCCATGGGCGAGTCCACTGTGAGGTATTGGAACAGTCAA
CCCGAGATATTGGAssAsrmACGGTCTGAGGTGGACAGGTACTGCCGGCACAACTACGAG
GTkTyTACCCCTTTCCTCGTGrGGCGGCAA
>57-H
GAGGTTTTCCAGGArTmykkCAmryCwGAGTGTCACTACTTCAACGGCACCGAGCGGGTG
AGGTTCCTGswsAAGTACATCTACAACCGGCAGCwGTACsyACACTTCGACAGCGACsTG
GGGTACTwCGTGGCCGACAGCCCCATGGGCGAGTCCACTGTGAGGTATTGGAACAGTCAA
CCCGAGATATTGGAsGACrsACGGTCTGCGGTGGACAGGwTCTGCCGGCACAACTACGAG
GTGTCTACCCCTTTCCTCGTGrGGCGGCAA
>8A-M
GAGGTTTTCCAGsAmTmykyCAmrkCwGwGTGTCACCACTTCAACGGCACCGAGCGGGTG
AGGTwCCTGGAGAAGTACATCTACAACCGGCAGCTGTACsyACACTTCGACAGCGACsTG
GGGTACTACGTGGCCGACAGCCCCrTGGGCGAGTCyrCTGyGAGGyrTTkrAACAGTCAA
CCCGAGrTATTGGAsGACrsACGGTCTGyGGTGGACAsGTACTGCCGGCACAACTACGAG
ATTTwTACCCATTTCCTCGTGGGGCGGCAA
>GRF419
GAGGTTTTCCAGCrskCCTTCAAGsCTGAGTGTCACCACTTCAACGGCACCGAGCGGGTG
AGGTTCCTGGAGAAGCACATCTACAACCGGCAGCAGTwCrTrCACTTCGACAGCGACGTG
GGGTACTACGTGGCCGACAGCCCCGTGGGCGAGTCCACTGCGAGGTATTkkAACAGTCAA
CCCGAGATrTTGGAGkACArACGGTCTGyGGTGGACAGGwTCTGCCGGCACAACTACGAG
rTkTmTACCCmTTTCCTCGTGGGGCGGCAA
>M9U
GAGGTTTTCCAGCrGkCCTyCAAGGCTGwGTGTCACyACTTCAACGGCACCGAGCGGGTG
AGGCTCCTGswGAAGCrCATCTACAACCGGCAGCwGTwCrTrCACTwCGACAGCGACsTG
GGGTACTTCGTGGCCGACAGCCCCrTGGGCGAGTCyrmTrCGAGGTATTkkAAyAGTCAA
CCCGAGATrTTGGAswACrsACGGTCTGmGGTGGACAsGTwCTGCCGGCACAACTACGAG
rTkTyTACCCsTTTCCTCGTGrGGCGGCAA
>RAFA38
GAGGTTTTCCAGsAGTCCTyCAAGsCTGwGTGTCACyACTTCAACGGCACCGAGCrGGTG
AGGTTCCTGGAGAAGCrCATCTACAACCGGCAGCwGTACsyACACTTCGACAGCGACsTG
GGGTACTACGTGGCCGACAGCCCCGTGGGCGAGTCyrmTryGAGGTATTkkAACAGTCAA
CCCGAGATATTGGACrACGCACGGTCTGCGGTGGACAsGTwCTGCCGGCACAACTACGAG
rTkTmTACCCmTTTCCTCGTGGGGCGGCAA
>TRF20
GAGGTTTTCCAGGAGTCsTTCAAGyCwGAGTGTCACyACTTCAACGGCACCGAGCGGGTG
AGGTTCCTGCTGAAGTACATCTACAACCGGCAGCwGTACsTACACTTCGACAGCGACCTG
GGGTACTTCGTGGCCGACAGCCCCATGGGCGAGTCCACTGTGAGGTATTGGAACAGTCAA
CCCGAGATATTGGAGsAsArACGGTCTGCGGTGGACAGGTwCTGCCGGCACAACTACGAG
rTGTCTACCCsTTTCCTCGTGrGGCGGCAA
>VL20
GAGGTTTTCCAGsrrkmykkCAmrkCwGAGTGTCACyACTTCAACGGCACCGAGCGGGTG
AGGyTCCTGswsAAGyrCATCTACAACCGGCAGCwGTwCryrCACTTCGACAGCGACsTG
GGGTACTwCGTGGCCGACAGCCCCrTGGGCGAGTCyrmTryGAGGTATTkkAAyAGTCAA
CCCGAGATATTGGACrACGCACGGTCTGmGGTGGACAGGwTCTGCCGGCACAACTACGAG
rTkTyTACCCmTTTCCTCGTGGGGCGGCAA
