# Supplementary material for: Sampling strategies for accurate computational inferences of gametic phase across highly polymorphic major histocompatibility complex loci
Source: BMC Res Notes. 2011 May 26;4:151. doi: 10.1186/1756-0500-4-151 (PMC3126723; doi:10.1186/1756-0500-4-151)
Supplement: Additional file 2 — Original data set of unphased MHC class I and II genotypes. Simulations contain 8, 15, 30 or 45 individuals from the MHC class I, and 8, 15, 30, 45, 60 or 75 individuals from the MHC class II. Five replicates for each sample size were created, sub-sampling individuals randomly. [file 1756-0500-4-151-S2.ZIP › Additional file 2/Unphased files MHC class II/3Run 75ind.fas]

>57-H
GAGGTTTTCCAGGArTmykkCAmryCwGAGTGTCACTACTTCAACGGCACCGAGCGGGTG
AGGTTCCTGswsAAGTACATCTACAACCGGCAGCwGTACsyACACTTCGACAGCGACsTG
GGGTACTwCGTGGCCGACAGCCCCATGGGCGAGTCCACTGTGAGGTATTGGAACAGTCAA
CCCGAGATATTGGAsGACrsACGGTCTGCGGTGGACAGGwTCTGCCGGCACAACTACGAG
GTGTCTACCCCTTTCCTCGTGrGGCGGCAA
>5E-M
GAGGTTTTCCAGsAsTCCTyCAAGsCTGwGTGTCACyACTTCAACGGCACCGAGCGGGTG
AGGTTCCTGswGAAGTACATCTACAACCGGCAGCwGTACCTACACTTCGACAGCGACyTG
GGGTACTwCGTGGCCGACAGCCCCwTGrGCGAGTCyrCTGTGAGGyrTTkrAACAGTCAA
CCCGAGrTATTGGAGGACAGACGGTCTGyGGTGGACAGGTwCTGCCGGCACAACTACGAG
rTkTmTACCCmTTTCCTCGTGGGGCGGCAA
>6E1-F
GAGGTTTTCCAGGAATATGGCACATCAGAGTGTCACyACTTCAACGGCACCGAGCGGGTG
AGGTTCCTGswsAAGTACATCTACAACCGGCAGCwGTACsyACACTTCGACAGCGACsTG
GGGTACTwCGTGGCCGACAGCCCCATGGGCGAGTCCACTGyGAGGTATTGGAACAGTCAA
yCCGAGATATTGGAsGACrmACGGTCTGCGGTGGACAsGwwCTGCCGGCACAACTACGAG
GTGTCTACCCCTTTCCTCGTGrGGCGGCAA
>6E1-M
GAGGTTTTCCAGGAGTCCTTCAAGCCTGAGTGTCACTACTTCAACGGCACCGAGCGGGTG
AGGTTCCTGCTGAAGTACATCTACAACCGGCAGCAGTACCTACACTTCGACAGCGACCTG
GGGTACTTCGTGGCCGACAGCCCCATGGGCGAGTCCACTGTGAGGTATTGGAACAGTCAA
CCCGAGATATTGGAGGACAGACGGTCTGCGGTGGACAGGTTCTGCCGGCACAACTACGAG
GTGTCTACCCCTTTCCTCGTGrGGCGGCAA
>6S2-F
GAGGTTTTCCAGsAsTCCTTCAAGCCTGAGTGTCACyACTTCAACGGCACCGAGCGGGTG
AGGTTCCTGswGAAGyACATCTACAACCGGCAGCAGTwCmTrCACTTCGACAGCGACsTG
GGGTACTwCGTGGCCGACAGCCCCrTGGGCGAGTCCACTGyGAGGTATTkkAACAGTCAA
CCCGAGATATTGGAGGACArACGGTCTGCGGTGGACAGGTTCTGCCGGCACAACTACGAG
GTGTCTACCCCTTTCCTCGTGGGGCGGCAA
>6S2-M
GAGGTTTTCCAGGArTmykyCAAryCwGAGTGTCACyACTTCAACGGCACCGAGCGGGTG
AGGTTCCTGCwGAAGTACAwCTACAACCGGCAGCwGTACsyACACTTCGACAGCGACCTG
GGGTACTTCGTGGCCGACAGCCCCATGGGCGAGTCCACTGTGAGGTATTGGAACAGTCAA
CCCGAGATATTGGAGsAsArACGGTCTGwGGTGGACAGGAwCTGCCGGCACAACTACGAG
rTkTyTACCCsTTTCCTCGTGGGGCGGCAA
>7B-H
GAGGTTTTCCAGsrrkmykkCAmryCwGAGTGTCACTACTTCAACGGCACCGAGCGGGTG
AGGTTCCTGGAsAAGyACATCTACAACCGGCAGCwGTwCryrCACTTCGACAGCGACGTG
GGGTACTACGTGGCCGACAGCCCCrTGGGCGAGTCCACTGyGAGGTATTkkAACAGTCAA
CCCGAGATATTGGAsGACrsACGGTCTGyGGTGGACAGGATCTGCCGGCACAACTACGAG
GTGTCTACCCCTTTCCTCGTGrGGCGGCAA
>8A-M
GAGGTTTTCCAGsAmTmykyCAmrkCwGwGTGTCACCACTTCAACGGCACCGAGCGGGTG
AGGTwCCTGGAGAAGTACATCTACAACCGGCAGCTGTACsyACACTTCGACAGCGACsTG
GGGTACTACGTGGCCGACAGCCCCrTGGGCGAGTCyrCTGyGAGGyrTTkrAACAGTCAA
CCCGAGrTATTGGAsGACrsACGGTCTGyGGTGGACAsGTACTGCCGGCACAACTACGAG
ATTTwTACCCATTTCCTCGTGGGGCGGCAA
>8E-F
GAGGTTTTCCAGGArTmykTCAAryCwGAGTGTCACyACTTCAACGGCACCGAGCGGGTG
AGGTTCCTGsAGAAGyACAwCTACAACCGGCAGCTGTACGCACACTTCGACAGCGACCTG
GGGTACTwCGTGGCCGACAGCCCCrTGGGCGAGTCyrmTryGAGGTATTGGAACAGTCAA
yCCGAGATATTGGACrACGCACGGTCTGmGGTGGACAGGTTCTGCCGGCACAACTACGAG
rTkTyTACCCmTTTCCTCGTGGGGCGGCAA
>AVI7x5
GAGGTTTTCCAGsAGTCCTyCAAGsCTGwGTGTCACyACTTCAACGGCACCGAGCrGGTG
AGGTTCCTGswGAAGyrCATCTACAACCGGCAGCAGTACCTACACTTCGACAGCGACsTG
GGGTACTwCGTGGCCGACAGCCCCrTGGGCGAGTCCACTGTGAGGTATTkkAACAGTCAA
CCCGAGATATTGGAsrACrsACGGTCTGCGGTGGACAsGTwCTGCCGGCACAACTACGAG
rTkTmTACCCmTTTCCTCGTGGGGCGGCAA
>BP25
GAGGTTTTCCAGGAGTCCTTCAAGCCTGmGTGTCACTACTTCAACGGCACCGAGCGGGTG
AGGTTCCTGswGAAGyACATCTACAACCGGCAGCAGTwCmTrCACTTCGACAGCGACsTG
GGGTACTwCGTGGCCGACAGCCCCATGGGCGAGTCCACTGyGAGGTATTkkAAyAGTCAA
CCCGAGATATTGGAGGACArACGGTCTGmGGTGGACAGGwTCTGCCGGCACAACTACGAG
GTGTCTACCCCTTTCCTCGTGrGGCGGCAA
>BP26
GAGGTTTTCCAGkAsTCCTTCAAGCCTGmGTGTCACyACTTCAACGGCACCGAGCGGGTG
AGGTTCCTGswGAAGyACATCTACAACCGGCAGCAGTwCmTrCACTTCGACAGCGACsTG
GGGTACTwCGTGGCCGACAGCCCCATGGGCGAGTCCACTGyGAGGTATTkkAACAGTCAA
CCCGAGATATTGGAGsAsArACGGTCTGyGGTGGACAGGATCTGCCGGCACAACTACGAG
rTkTmTACCCmTTTCCTCGTGGGGCGGCAA
>CM01
GAGGTTTTCCAGsrrkmykTCAArkCwGAGTGTCACCACTTCAACGGCACCGAGCGGGTG
AGGyTCCTGCwGAAGyrCAwCTACAACCGGCAGCwGTwCryrCACTTCGACAGCGACCTG
GGGTACTTCGTGGCCGACAGCCCCrTGGGCGAGTCyrmTryGAGGTATTkkAAyAGTCAA
yCCGAGATATTGGACAACGCACGGTCTGAGGTGGACAGGTTCTGCCGGCACAACTACGAG
ATTTTTACCCATTTCCTCGTGGGGCGGCAA
>CM02
GAGGTTTTCCAGsrrkmykkCAmrkCwGAGTGTCACyACTTCAACGGCACCGAGCGGGTG
AGGTTCCTGGAsAAGyACATCTACAACCGGCAGCwGTACGyACACTTCGACAGCGACGTG
GGGTACTACGTGGCCGACAGCCCCrTGGGCGAGTCCACTGyGAGGTATTGGAACAGTCAA
CCCGAGATrTTGGAskACrsACGGTCTGyGGTGGACAGGATCTGCCGGCACAACTACGAG
rTkTmTACCCmTTTCCTCGTGGGGCGGCAA
>D/H-M
GAGGTTTTCCAGsrGkCCTyCAAGGCTGwGTGTCACyACTTCAACGGCACCGAGCGGGTG
AGGCTCCTGswGAAGCrCATCTACAACCGGCAGCwGTwCrTrCACTwCGACAGCGACsTG
GGGTACTTCGTGGCCGACAGCCCCrTGGGCGAGTCyrmTrCGAGGTATTkkAAyAGTCAA
CCCGAGATrTTGGAswACrsACGGTCTGmGGTGGACAsGTwCTGCCGGCACAACTACGAG
rTkTyTACCCmTTTCCTCGTGrGGCGGCAA
>EXT15
GAGGTTTTCCAGsArTmyksCAmrkCwGwGTGTCACyACTTCAACGGCACCGAGCrGGTG
AGGTTCCTGGAsAAGyrCATCTACAACCGGCAGCwGTACsyACACTTCGACAGCGACsTG
GGGTACTwCGTGGCCGACAGCCCCrTGGGCGAGTCCACTGTGAGGTATTkkAACAGTCAA
CCCGAGATATTGGACrACGCACGGTCTGmGGTGGACAsGTACTGCCGGCACAACTACGAG
rTkTmTACCCmTTTCCTCGTGGGGCGGCAA
>EXT22
GAGGTTTTCCAGGArTmykkCAmryCwGAGTGTCACTACTTCAACGGCACCGAGCGGGTG
AGGTTCCTGswsAAGTACATCTACAACCGGCAGCwGTACsyACACTTCGACAGCGACsTG
GGGTACTwCGTGGCCGACAGCCCCATGGGCGAGTCCACTGTGAGGTATTGGAACAGTCAA
CCCGAGATATTGGAsGACrsACGGTCTGCGGTGGACAGGwTCTGCCGGCACAACTACGAG
GTGTCTACCCCTTTCCTCGTGGGGCGGCAA
>EXT6
GAGGTTTTCCAGCAGTCCTCCAAGGCTGTGTGTCACTACTTCAACGGCACCGAGCGGGTG
AGGCTCCTGGAGAAGCACATCTACAACCGGCAGCTGTACGTACACTACGACAGCGACsTG
GGGTACTTCGTGGCCGACAGCCCCATGGGCGAGTCCACTGCGAGGTATTGGAACAGTCAA
CCCGAGATGTTGGAGTACAGACGGTCTGCGGTGGACACGTACTGCCGGCACAACTACGAG
GTGTCTACCCCTTTCCTCGTGAGGCGGCAA
>EXT90
GAGGTTTTCCAGGArTmykkCAmryCwGAGTGTCACTACTTCAACGGCACCGAGCGGGTG
AGGTTCCTGswsAAGTACATCTACAACCGGCAGCwGTACsyACACTTCGACAGCGACsTG
GGGTACTwCGTGGCCGACAGCCCCATGGGCGAGTCCACTGTGAGGTATTGGAACAGTCAA
CCCGAGATATTGGAsGACrsACGGTCTGCGGTGGACAGGwTCTGCCGGCACAACTACGAG
GTGTCTACCCCTTTCCTCGTGrGGCGGCAA
>F-UNK
GAGGTTTTCCAGsrrkmykkCAmrkCwGAGTGTCACCACTTCAACGGCACCGAGCGGGTG
AGGywCCTGswGAAGyrCATCTACAACCGGCAGCwGTwCryrCACTTCGACAGCGACyTG
GGGTACTACGTGGCCGACAGCCCCrTGGGCGAGTCyrmTrCGAGGTATTkkAAyAGTCAA
CCCGAGATATTGGACGACGCACGGTCTGCGGTGGACAyGwwCTGCCGGCACAACTACGAG
ATTTATACCCATTTCCTCGTGGGGCGGCAA
>GRF00/1028
GAGGTTTTCCAGGArTmykyCAAryCwGAGTGTCACyACTTCAACGGCACCGAGCGGGTG
AGGTTCCTGCwGAAGTACAwCTACAACCGGCAGCwGTACsyACACTTCGACAGCGACCTG
GGGTACTTCGTGGCCGACAGCCCCATGGGCGAGTCCACTGTGAGGTATTGGAACAGTCAA
CCCGAGATATTGGAGsAsArACGGTCTGmGGTGGACAGGTwCTGCCGGCACAACTACGAG
GTkTyTACCCCTTTCCTCGTGrGGCGGCAA
>GRF03/143
GAGGTTTTCCAGsAGTCCTyCAAGsCTGwGTGTCACyACTTCAACGGCACCGAGCrGGTG
AGGTTCCTGswGAAGyrCATCTACAACCGGCAGCAGTACCTACACTTCGACAGCGACsTG
GGGTACTwCGTGGCCGACAGCCCCrTGGGCGAGTCCACTGTGAGGTATTkkAACAGTCAA
CCCGAGATATTGGAsrACrsACGGTCTGCGGTGGACAsGTwCTGCCGGCACAACTACGAG
rTkTmTACCCmTTTCCTCGTGrGGCGGCAA
>GRF05/920
GAGGTTTTCCAGsrGkCCTTCAAGsCTGAGTGTCACyACTTCAACGGCACCGAGCGGGTG
AGGTTCCTGswGAAGyACATCTACAACCGGCAGCAGTACsTACACTTCGACAGCGACsTG
GGGTACTwCGTGGCCGACAGCCCCGTGGGCGAGTCCACTGyGAGGTATTGGAACAGTCAA
CCCGAGATrTTGGAGkACAGACGGTCTGyGGTGGACAGGwTCTGCCGGCACAACTACGAG
rTkTmTACCCmTTTCCTCGTGGGGCGGCAA
>GRF124
GAGGTTTTCCAGGAATATGGCACATCAGAGTGTCACyACTTCAACGGCACCGAGCGGGTG
AGGTwCCTGGAsAAGTACATCTACAACCGGCAGCTGTACGCACACTTCGACAGCGACsTG
GGGTACTACGTGGCCGACAGCCCCATGGGCGAGTCCACTGTGAGGTATTGGAACAGTCAA
CCCGAGATATTGGACGACGCACGGTCTGCGGTGGACAsGwwCTGCCGGCACAACTACGAG
rTkTmTACCCmTTTCCTCGTGGGGCGGCAA
>GRF434
GAGGTTTTCCAGkAmTmykyCAAryCwGmGTGTCACCACTTCAACGGCACCGAGCGGGTG
AGGTTCCTGsAGAAGyACAwCTACAACCGGCAGCwGTwCryrCACTTCGACAGCGACsTG
GGGTACTwCGTGGCCGACAGCCCCrTGGGCGAGTCyrmTryGAGGTATTkkAAyAGTCAA
CCCGAGATATTGGAssAsrmACGGTCTGmGGTGGACAGGwACTGCCGGCACAACTACGAG
ATTTTTACCCGTTTCCTCGTGGGGCGGCAA
>GRF449
GAGGTTTTCCAGCrskCCTyCAAGGCTGwGTGTCACCACTTCAACGGCACCGAGCGGGTG
AGGyTCCTGswGAAGyrCATCTACAACCGGCAGCwGTwCmTrCACTTCGACAGCGACGTG
GGGTACTACGTGGCCGACAGCCCCGTGGGCGAGTCTGmTryGAGGyrTTTwAAyAGTCAA
CCCGAGrTATTGGAsrACrsACGGTCTGyGGTGGACAsGTACTGCCGGCACAACTACGAG
ATTTwTACCCATTTCCTCGTGGGGCGGCAA
>GRF470
GAGGTTTTCCAGkAsTCCTTCAAGCCTGmGTGTCACyACTTCAACGGCACCGAGCGGGTG
AGGTTCCTGswGAAGyACATCTACAACCGGCAGCAGTwCmTrCACTTCGACAGCGACsTG
GGGTACTwCGTGGCCGACAGCCCCrTGGGCGAGTCCACTGyGAGGTATTkkAACAGTCAA
CCCGAGATATTGGAGGACArACGGTCTGmGGTGGACAGGwTCTGCCGGCACAACTACGAG
rTkTmTACCCmTTTCCTCGTGGGGCGGCAA
>GRF525
GAGGTTTTCCAGGArTmykkCAmryCwGAGTGTCACTACTTCAACGGCACCGAGCGGGTG
AGGTTCCTGswsAAGTACATCTACAACCGGCAGCwGTACsyACACTTCGACAGCGACsTG
GGGTACTwCGTGGCCGACAGCCCCATGGGCGAGTCCACTGTGAGGTATTGGAACAGTCAA
CCCGAGATATTGGAsGACrsACGGTCTGyGGTGGACAGGATCTGCCGGCACAACTACGAG
GTGTCTACCCCTTTCCTCGTGrGGCGGCAA
>M5X
GAGGTTTTCCAGKAMTMYKKCAMRYCWGMGTGTCACYACTTCAACGGCACCGAGCGGGTG
AGGTTCCTGGASAAGYACATCTACAACCGGCAGCWGTWCRYRCACTTCGACAGCGACGTG
GGGTACTACGTGGCCGACAGCCCCATGGGCGAGTCCACTGYGAGGTATTKKAACAGTCAA
CCCGAGATATTGGASSASRMACGGTCTGMGGTGGACAGGATCTGCCGGCACAACTACGAG
RTKTMTACCCMTTTCCTCGTGAGGCGGCAA
>M70
GAGGTTTTCCAGGAGTCCTTCAAGCCTGAGTGTCACTACTTCAACGGCACCGAGCGGGTG
AGGTTCCTGCTGAAGTACATCTACAACCGGCAGCAGTACCTACACTTCGACAGCGACCTG
GGGTACTTCGTGGCCGACAGCCCCATGGGCGAGTCCACTGTGAGGTATTGGAACAGTCAA
CCCGAGATATTGGAGGACAGACGGTCTGYGGTGGACAGGWTCTGCCGGCACAACTACGAG
GTGTCTACCCCTTTCCTCGTGRGGCGGCAA
>M85
GAGGTTTTCCAGsAGTCCTyCAAGsCTGwGTGTCACTACTTCAACGGCACCGAGCGGGTG
AGGTTCCTGswGAAGyrCATCTACAACCGGCAGCAGTACCTACACTTCGACAGCGACsTG
GGGTACTwCGTGGCCGACAGCCCCrTGGGCGAGTCCACTGTGAGGTATTkkAACAGTCAA
CCCGAGATATTGGAsrACrsACGGTCTGCGGTGGACAsGTwCTGCCGGCACAACTACGAG
GTGTCTACCCCTTTCCTCGTGAGGCGGCAA
>M8A
GAGGTTTTCCAGGArTmykkCAmryCwGAGTGTCACyACTTCAACGGCACCGAGCGGGTG
AGGTTCCTGGAsAAGyACATCTACAACCGGCAGCwGTwCryrCACTTCGACAGCGACGTG
GGGTACTACGTGGCCGACAGCCCCrTGGGCGAGTCyrmTryGAGGTATTkkAAyAGTCAA
CCCGAGATATTGGACGACGCACGGTCTGCGGTGGACAGGATCTGCCGGCACAACTACGAG
rTkTmTACCCmTTTCCTCGTGGGGCGGCAA
>M8F
GAGGTTTTCCAGGAGTCCTYCAAGSCTGWGTGTCACTACTTCAACGGCACCGAGCGGGTG
AGGYTCCTGSWGAAGYACATCTACAACCGGCAGCWGTACSTACACTWCGACAGCGACSTG
GGGTACTTCGTGGCCGACAGCCCCATGGGCGAGTCCACTGYGAGGTATTGGAACAGTCAA
CCCGAGATRTTGGAGKACAGACGGTCTGYGGTGGACASGWWCTGCCGGCACAACTACGAG
GTGTCTACCCCTTTCCTCGTGRGGCGGCAA
>M8N
GAGGTTTTCCAGSAGTCCTYCAAGSCTGWGTGTCACTACTTCAACGGCACCGAGCGGGTG
AGGTTCCTGSWGAAGYRCATCTACAACCGGCAGCWGTACCTACACTTCGACAGCGACSTG
GGGTACTWCGTGGCCGACAGCCCCRTGGGCGAGTCCACTGTGAGGTATTKKAACAGTCAA
CCCGAGATATTGGASRACRSACGGTCTGCGGTGGACASGTWCTGCCGGCACAACTACGAG
GTGTCTACCCCTTTCCTCGTGRGGCGGCAA
>M8P
GAGGTTTTCCAGCrskCCTyCAAGGCTGwGTGTCACCACTTCAACGGCACCGAGCGGGTG
AGGyTCCTGswGAAGyrCATCTACAACCGGCAGCwGTwCmTrCACTTCGACAGCGACsTG
GGGTACTwCGTGGCCGACAGCCCCGTGGGCGAGTCTGmTryGAGGyrTTTwAAyAGTCAA
CCCGAGrTATTGGAsrACrsACGGTCTGwGGTGGACAGGTwCTGCCGGCACAACTACGAG
ATTTTTACCCATTTCCTCGTGGGGCGGCAA
>M93
GAGGTTTTCCAGGArTmykkCAmryCwGAGTGTCACTACTTCAACGGCACCGAGCGGGTG
AGGTTCCTGswsAAGTACATCTACAACCGGCAGCTGTACsyACACTTCGACAGCGACsTG
GGGTACTwCGTGGCCGACAGCCCCATGGGCGAGTCCACTGTGAGGTATTGGAACAGTCAA
CCCGAGATATTGGAsGACrsACGGTCTGCGGTGGACAGGwTCTGCCGGCACAACTACGAG
GTGTCTACCCCTTTCCTCGTGGGGCGGCAA
>M9M
GAGGTTTTCCAGSASTCCTYCAAGSCTGWGTGTCACYACTTCAACGGCACCGAGCGGGTG
AGGTTCCTGSWGAAGTACATCTACAACCGGCAGCWGTACCTACACTTCGACAGCGACSTG
GGGTACTWCGTGGCCGACAGCCCCWTGRGCGAGTCYRCTGTGAGGYRTTKRAACAGTCAA
CCCGAGRTATTGGAGGACAGACGGTCTGYGGTGGACAGGTWCTGCCGGCACAACTACGAG
RTKTMTACCCMTTTCCTCGTGGGGCGGCAA
>M9N
GAGGTTTTCCAGkAmTmykkCAmryCwGmGTGTCACyACTTCAACGGCACCGAGCGGGTG
AGGTTCCTGGAsAAGyACATCTACAACCGGCAGCwGTwCryrCACTTCGACAGCGACGTG
GGGTACTACGTGGCCGACAGCCCCrTGGGCGAGTCCACTGyGAGGTATTkkAACAGTCAA
CCCGAGATATTGGAsGACrmACGGTCTGmGGTGGACAGGATCTGCCGGCACAACTACGAG
rTkTmTACCCmTTTCCTCGTGGGGCGGCAA
>M9P
GAGGTTTTCCAGSASTCCTTCAAGCCTGAGTGTCACTACTTCAACGGCACCGAGCGGGTG
AGGTTCCTGCTGAAGTACATCTACAACCGGCAGCAGTACCTACACTTCGACAGCGACCTG
GGGTACTTCGTGGCCGACAGCCCCATGGGCGAGTCCACTGTGAGGTATTGGAACAGTCAA
CCCGAGATATTGGAGGACAGACGGTCTGCGGTGGACAGGTTCTGCCGGCACAACTACGAG
GTGTCTACCCCTTTCCTCGTGRGGCGGCAA
>M9U
GAGGTTTTCCAGCrGkCCTyCAAGGCTGwGTGTCACyACTTCAACGGCACCGAGCGGGTG
AGGCTCCTGswGAAGCrCATCTACAACCGGCAGCwGTwCrTrCACTwCGACAGCGACsTG
GGGTACTTCGTGGCCGACAGCCCCrTGGGCGAGTCyrmTrCGAGGTATTkkAAyAGTCAA
CCCGAGATrTTGGAswACrsACGGTCTGmGGTGGACAsGTwCTGCCGGCACAACTACGAG
rTkTyTACCCsTTTCCTCGTGrGGCGGCAA
>M9X-M
GAGGTTTTCCAGGAGTCCTTCAAGCCTGAGTGTCACTACTTCAACGGCACCGAGCGGGTG
AGGTTCCTGCTGAAGTACATCTACAACCGGCAGCAGTACCTACACTTCGACAGCGACCTG
GGGTACTTCGTGGCCGACAGCCCCATGGGCGAGTCCACTGYGAGGTATTGGAACAGTCAA
CCCGAGATATTGGAGGACAGACGGTCTGCGGTGGACAGGTTCTGCCGGCACAACTACGAG
GTGTCTACCCCTTTCCTCGTGGGGCGGCAA
>MAJ
GAGGTTTTCCAGsAGTCCTyCAAGsCTGwGTGTCACTACTTCAACGGCACCGAGCGGGTG
AGGyTCCTGswGAAGyACATCTACAACCGGCAGCwGTACsTACACTwCGACAGCGACsTG
GGGTACTTCGTGGCCGACAGCCCCATGGGCGAGTCCACTGyGAGGTATTGGAACAGTCAA
CCCGAGATrTTGGAGkACAGACGGTCTGCGGTGGACAsGTwCTGCCGGCACAACTACGAG
GTGTCTACCCCTTTCCTCGTGAGGCGGCAA
>MAK7623
GAGGTTTTCCAGsAGTCCTyCAAGsCTGyGTGTCACTACTTCAACGGCACCGAGCGGGTG
AGGyTCCTGGAGAAGCACATCTACAACCGGCAGCwGTwCrTrCACTwCGACAGCGACGTG
GGGTACTwCGTGGCCGACAGCCCCATGGGCGAGTCCACTGCGAGGTATTkkAAyAGTCAA
CCCGAGATrTTGGAGkACArACGGTCTGmGGTGGACAsGwwCTGCCGGCACAACTACGAG
GTGTCTACCCCTTTCCTCGTGrGGCGGCAA
>MAK7625
GAGGTTTTCCAGsrrkmykyCAArkCwGAGTGTCACCACTTCAACGGCACCGAGCGGGTG
AGGTTCCTGsAGAAGyACAwCTACAACCGGCAGCwGTACGyACACTTCGACAGCGACsTG
GGGTACTwCGTGGCCGACAGCCCCrTGGGCGAGTCCACTGyGAGGTATTGGAACAGTCAA
CCCGAGATrTTGGAGyAsArACGGTCTGwGGTGGACAGGwwCTGCCGGCACAACTACGAG
rTTTwTACCCmTTTCCTCGTGrGGCGGCAA
>MAK7637
GAGGTTTTCCAGsArTmyksCAmrkCwGwGTGTCACyACTTCAACGGCACCGAGCrGGTG
AGGTTCCTGGAsAAGyrCATCTACAACCGGCAGCwGTACsyACACTTCGACAGCGACGTG
GGGTACTACGTGGCCGACAGCCCCrTGGGCGAGTCCACTGTGAGGTATTkkAACAGTCAA
CCCGAGATATTGGACrACGCACGGTCTGCGGTGGACAsGwwCTGCCGGCACAACTACGAG
rTkTmTACCCmTTTCCTCGTGGGGCGGCAA
>MAN
GAGGTTTTCCAGCRGKCCTYCAAGGCTGWGTGTCACYACTTCAACGGCACCGAGCGGGTG
AGGYTCCTGSWGAAGCGCATCTACAACCGGCAGCAGTWCMTRCACTTCGACAGCGACSTG
GGGTACTWCGTGGCCGACAGCCCCGTGGGCGAGTCYRMTRYGAGGTATTTTAAYAGTCAA
CCCGAGATATTGGACAACGCACGGTCTGMGGTGGACASGTWCTGCCGGCACAACTACGAG
RTKTYTACCCMTTTCCTCGTGRGGCGGCAA
>MEN56
GAGGTTTTCCAGGArTmykkCAmryCwGAGTGTCACyACTTCAACGGCACCGAGCGGGTG
AGGTTCCTGCTGAAGTACATCTACAACCGGCAGCAGTACsTACACTTCGACAGCGACCTG
GGGTACTTCGTGGCCGACAGCCCCATGGGCGAGTCCACTGyGAGGTATTGGAACAGTCAA
yCCGAGATATTGGAGGACArACGGTCTGCGGTGGACAsGTwCTGCCGGCACAACTACGAG
GTGTCTACCCCTTTCCTCGTGGGGCGGCAA
>MF3
GAGGTTTTCCAGGAGTCCTTCAAGCCTGAGTGTCACTACTTCAACGGCACCGAGCGGGTG
AGGTTCCTGCTGAAGTACATCTACAACCGGCAGCAGTACCTACACTTCGACAGCGACCTG
GGGTACTTCGTGGCCGACAGCCCCrTGGGCGAGTCCACTGTGAGGTATTGGAACAGTCAA
CCCGAGATATTGGAGGACAGACGGTCTGCGGTGGACAGGTTCTGCCGGCACAACTACGAG
GTGTCTACCCCTTTCCTCGTGGGGCGGCAA
>MFU
GAGGTTTTCCAGsAGTCCTyCAAGsCTGwGTGTCACTACTTCAACGGCACCGAGCGGGTG
AGGyTCCTGswGAAGyACATCTACAACCGGCAGCwGTACsTACACTwCGACAGCGACsTG
GGGTACTTCGTGGCCGACAGCCCCrTGGGCGAGTCCACTGyGAGGTATTGGAACAGTCAA
CCCGAGATrTTGGAGkACAGACGGTCTGCGGTGGACAsGTwCTGCCGGCACAACTACGAG
GTGTCTACCCCTTTCCTCGTGrGGCGGCAA
>OOM
GAGGTTTTCCAGsrrkmykyCAArkCwGAGTGTCACCACTTCAACGGCACCGAGCGGGTG
AGGyTCCTGCwGAAGyrCAwCTACAACCGGCAGCwGTwCryrCACTTCGACAGCGACCTG
GGGTACTTCGTGGCCGACAGCCCCrTGGGCGAGTCyrmTryGAGGTATTkkAAyAGTCAA
CCCGAGATATTGGAsmAsrmACGGTCTGAGGTGGACAGGTwCTGCCGGCACAACTACGAG
rTTTTTACCCmTTTCCTCGTGrGGCGGCAA
>P809
GAGGTTTTCCAGGArTmykTCAAryCwGAGTGTCACCACTTCAACGGCACCGAGCGGGTG
AGGyTCCTGsAGAAGTACAwCTACAACCGGCAGCTGTACGCACACTTCGACAGCGACsTG
GGGTACTwCGTGGCCGACAGCCCCATGGGCGAGTCCACTGTGAGGTATTGGAACAGTCAA
TCCGAGATATTGGAsrACrsACGGTCTGwGGTGGACAGGTwCTGCCGGCACAACTACGAG
rTkTyTACCCmTTTCCTCGTGGGGCGGCAA
>P810
GAGGTTTTCCAGGAGTCCTTCAAGCCTGAGTGTCACTACTTCAACGGCACCGAGCGGGTG
AGGTTCCTGCTGAAGTACATCTACAACCGGCAGCAGTACsTACACTTCGACAGCGACCTG
GGGTACTTCGTGGCCGACAGCCCCATGGGCGAGTCCACTGyGAGGTATTGGAACAGTCAA
yCCGAGATATTGGAGGACArACGGTCTGCGGTGGACAGGwTCTGCCGGCACAACTACGAG
GTGTCTACCCCTTTCCTCGTGAGGCGGCAA
>P812
GAGGTTTTCCAGGAGTCCTyCAAGsCTGwGTGTCACTACTTCAACGGCACCGAGCGGGTG
AGGyTCCTGswGAAGyACATCTACAACCGGCAGCwGTACsTACACTwCGACAGCGACsTG
GGGTACTTCGTGGCCGACAGCCCCATGGGCGAGTCCACTGyGAGGTATTGGAACAGTCAA
CCCGAGATrTTGGAGkACAGACGGTCTGCGGTGGACAsGTwCTGCCGGCACAACTACGAG
GTGTCTACCCCTTTCCTCGTGAGGCGGCAA
>RAFA38
GAGGTTTTCCAGsAGTCCTyCAAGsCTGwGTGTCACyACTTCAACGGCACCGAGCrGGTG
AGGTTCCTGGAGAAGCrCATCTACAACCGGCAGCwGTACsyACACTTCGACAGCGACsTG
GGGTACTACGTGGCCGACAGCCCCGTGGGCGAGTCyrmTryGAGGTATTkkAACAGTCAA
CCCGAGATATTGGACrACGCACGGTCTGCGGTGGACAsGTwCTGCCGGCACAACTACGAG
rTkTmTACCCmTTTCCTCGTGGGGCGGCAA
>SC-M
GAGGTTTTCCAGsAGTCCTyCAAGsCTGwGTGTCACTACTTCAACGGCACCGAGCGGGTG
AGGyTCCTGswGAAGyACATCTACAACCGGCAGCwGTACsTACACTwCGACAGCGACsTG
GGGTACTTCGTGGCCGACAGCCCCATGGGCGAGTCCACTGCGAGGTATTGGAACAGTCAA
CCCGAGATrTTGGAGkACAGACGGTCTGCGGTGGACAsGTwCTGCCGGCACAACTACGAG
GTGTCTACCCCTTTCCTCGTGrGGCGGCAA
>SEVD8
GAGGTTTTCCAGGAGTCCTTCAAGCCTGmGTGTCACyACTTCAACGGCACCGAGCGGGTG
AGGTTCCTGGAGAAGCACATCTACAACCGGCAGCwGTwCryrCACTTCGACAGCGACsTG
GGGTACTACGTGGCCGACAGCCCCrTGGGCGAGTCyrmTrCGAGGTATTkkAACAGTCAA
CCCGAGATATTGGAssAsrmACGGTCTGmGGTGGACAGGwTCTGCCGGCACAACTACGAG
rTkTmTACCCmTTTCCTCGTGGGGCGGCAA
>SEVH2
GAGGTTTTCCAGkAsTCCTTCAAGCCTGmGTGTCACyACTTCAACGGCACCGAGCGGGTG
AGGTTCCTGswGAAGyACATCTACAACCGGCAGCAGTwCmTrCACTTCGACAGCGACsTG
GGGTACTwCGTGGCCGACAGCCCCATGGGCGAGTCCACTGyGAGGTATTkkAACAGTCAA
CCCGAGATATTGGAGsAsArACGGTCTGmGGTGGACAGGwTCTGCCGGCACAACTACGAG
rTkTmTACCCmTTTCCTCGTGAGGCGGCAA
>SEVH3
GAGGTTTTCCAGGAATATGGCACATCAGAGTGTCACyACTTCAACGGCACCGAGCGGGTG
AGGTwCCTGGAsAAGTACATCTACAACCGGCAGCTGTACGCACACTTCGACAGCGACsTG
GGGTACTACGTGGCCGACAGCCCCATGGGCGAGTCCACTGTGAGGTATTGGAACAGTCAA
CCCGAGATATTGGACGACGCACGGTCTGCGGTGGACAGGATCTGCCGGCACAACTACGAG
rTkTmTACCCmTTTCCTCGTGGGGCGGCAA
>SEVH5
GAGGTTTTCCAGGArTmykkCAmryCwGmGTGTCACCACTTCAACGGCACCGAGCGGGTG
AGGTTCCTGsAGAAGyACATCTACAACCGGCAGCwGTwCryrCACTTCGACAGCGACsTG
GGGTACTwCGTGGCCGACAGCCCCATGGGCGAGTCCACTGyGAGGTATTkkAACAGTCAA
CCCGAGATATTGGAGsAsAAACGGTCTGAGGTGGACAGGwwCTGCCGGCACAACTACGAG
rTTTwTACCCmTTTCCTCGTGGGGCGGCAA
>SEVH8
GAGGTTTTCCAGsrGkCCTTCAAGsCTGAGTGTCACyACTTCAACGGCACCGAGCGGGTG
AGGyTCCTGCTGAAGyrCATCTACAACCGGCAGCAGTwCmTrCACTTCGACAGCGACsTG
GGGTACTwCGTGGCCGACAGCCCCrTGGGCGAGTCyrmTryGAGGTATTkkAAyAGTCAA
CCCGAGATATTGGAsGACrsACGGTCTGCGGTGGACAGGwTCTGCCGGCACAACTACGAG
rTkTmTACCCmTTTCCTCGTGGGGCGGCAA
>SEVHA
GAGGTTTTCCAGsArTmyksCAmrkCwGwGTGTCACyACTTCAACGGCACCGAGCGGGTG
AGGTTCCTGswGAAGyrCATCTACAACCGGCAGCAGTACCTACACTTCGACAGCGACsTG
GGGTACTwCGTGGCCGACAGCCCCrTGGGCGAGTCCACTGyGAGGTATTkkAACAGTCAA
yCCGAGATATTGGAsrACrmACGGTCTGCGGTGGACACGTACTGCCGGCACAACTACGAG
GTGTCTACCCCTTTCCTCGTGrGGCGGCAA
>SIS20
GAGGTTTTCCAGGAATATGsCAmATCAGAGTGTCACyACTTCAACGGCACCGAGCGGGTG
AGGTTCCTGsAsAAGTACAwCTACAACCGGCAGCTGTACGCACACTTCGACAGCGACsTG
GGGTACTwCGTGGCCGACAGCCCCATGGGCGAGTCCACTGTGAGGTATTGGAACAGTCAA
CCCGAGATATTGGAssAsrmACGGTCTGmGGTGGACAGGwwCTGCCGGCACAACTACGAG
GTkTyTACCCCTTTCCTCGTGrGGCGGCAA
>ST-H
GAGGTTTTCCAGkAsTCCTTCAAGCCTGmGTGTCACyACTTCAACGGCACCGAGCGGGTG
AGGTTCCTGswGAAGyACATCTACAACCGGCAGCAGTwCmTrCACTTCGACAGCGACsTG
GGGTACTwCGTGGCCGACAGCCCCATGGGCGAGTCCACTGyGAGGTATTkkAACAGTCAA
CCCGAGATATTGGAGsAsArACGGTCTGCGGTGGACAGGwTCTGCCGGCACAACTACGAG
rTkTmTACCCmTTTCCTCGTGGGGCGGCAA
>TRF21
GAGGTTTTCCAGsAsTCCTyCAAGsCTGwGTGTCACyACTTCAACGGCACCGAGCGGGTG
AGGTTCCTGCTGAAGTACATCTACAACCGGCAGCAGTACCTACACTTCGACAGCGACCTG
GGGTACTTCGTGGCCGACAGCCCCATGGGCGAGTCCACTGyGAGGTATTGGAACAGTCAA
CCCGAGATATTGGAGGACAGACGGTCTGCGGTGGACAGGTTCTGCCGGCACAACTACGAG
rTkTyTACCCmTTTCCTCGTGGGGCGGCAA
>TRF24
GAGGTTTTCCAGGArTmykTCAAryCwGAGTGTCACyACTTCAACGGCACCGAGCGGGTG
AGGTTCCTGCwGAAGTACAwCTACAACCGGCAGCwGTACsyACACTTCGACAGCGACCTG
GGGTACTTCGTGGCCGACAGCCCCATGGGCGAGTCCACTGTGAGGTATTGGAACAGTCAA
yCCGAGATATTGGAsrACrsACGGTCTGmGGTGGACAGGTTCTGCCGGCACAACTACGAG
rTkTyTACCCmTTTCCTCGTGGGGCGGCAA
>TRF26
GAGGTTTTCCAGsrGkCCTTCAAGCCTGAGTGTCACTACTTCAACGGCACCGAGCGGGTG
AGGTTCCTGswGAAGyACATCTACAACCGGCAGCAGTwCrTrCACTTCGACAGCGACsTG
GGGTACTwCGTGGCCGACAGCCCCrTGGGCGAGTCCACTGCGAGGTATTkkAACAGTCAA
yCCGAGATATTGGAGGACArACGGTCTGyGGTGGACAGGATCTGCCGGCACAACTACGAG
GTGTCTACCCCTTTCCTCGTGAGGCGGCAA
>TRF32
GAGGTTTTCCAGkAsTCCTTCAAGCCTGmGTGTCACyACTTCAACGGCACCGAGCGGGTG
AGGTTCCTGswGAAGyACATCTACAACCGGCAGCAGTwCmTrCACTTCGACAGCGACsTG
GGGTACTwCGTGGCCGACAGCCCCGTGGGCGAGTCCACTGyGAGGTATTkkAACAGTCAA
CCCGAGATATTGGAGGACArACGGTCTGAGGTGGACAGGATCTGCCGGCACAACTACGAG
rTkTmTACCCmTTTCCTCGTGGGGCGGCAA
>TRF33
GAGGTTTTCCAGGArTmykkCAmryCwGAGTGTCACTACTTCAACGGCACCGAGCGGGTG
AGGTTCCTGswsAAGTACATCTACAACCGGCAGCwGTACGyACACTTCGACAGCGACsTG
GGGTACTwCGTGGCCGACAGCCCCATGGGCGAGTCCACTGyGAGGTATTGGAACAGTCAA
yCCGAGATATTGGAsGACrmACGGTCTGCGGTGGACAGGATCTGCCGGCACAACTACGAG
GTGTCTACCCCTTTCCTCGTGrGGCGGCAA
>TRF36
GAGGTTTTCCAGsAmTmykkCAmryCwGAGTGTCACyACTTCAACGGCACCGAGCGGGTG
AGGTTCCTGGAsAAGyACATCTACAACCGGCAGCwGTwCryrCACTTCGACAGCGACsTG
GGGTACTwCGTGGCCGACAGCCCCrTGGGCGAGTCCACTGyGAGGTATTTTAACAGTCAA
CCCGAGATATTGGAGGACAAACGGTCTGCGGTGGACAGGTTCTGCCGGCACAACTACGAG
GTGTCTACCCCTTTCCTCGTGGGGCGGCAA
>TRF38
GAGGTTTTCCAGsArTmyksCAmrkCwGwGTGTCACCACTTCAACGGCACCGAGCrGGTG
AGGTwCCTGGAGAAGyrCATCTACAACCGGCAGCwGTACsyACACTTCGACAGCGACsTG
GGGTACTACGTGGCCGACAGCCCCrTGGGCGAGTCCACTGyGAGGTATTkkAACAGTCAA
CCCGAGATATTGGACrACGCACGGTCTGCGGTGGACACGTACTGCCGGCACAACTACGAG
ATTTATACCCATTTCCTCGTGGGGCGGCAA
>TRF42
GAGGTTTTCCAGGArTmykkCAnryCwGAGTGTCACTACTTCAACGGCACCGAGCGGGTG
AGGTTCCTGswsAAGTACATCTACAACCGGCAGCwGTACsyACACTTCGACAGCGACsTG
GGGTACTwCGTGGCCGACAGCCCCATGGGCGAGTCCACTGTGAGGTATTGGAACAGTCAA
CCCGAGATATTGGAsGACrsACGGTCTGmGGTGGACAGGTwCTGCCGGCACAACTACGAG
GTGTCTACCCCTTTCCTCGTGGGGCGGCAA
>TRF44
GAGGTTTTCCAGsrGkCCTTCAAGsCTGAGTGTCACyACTTCAACGGCACCGAGCGGGTG
AGGTTCCTGswGAAGyACATCTACAACCGGCAGCAGTACsTACACTTCGACAGCGACsTG
GGGTACTwCGTGGCCGACAGCCCCrTGGGCGAGTCCACTGyGAGGTATTGGAACAGTCAA
CCCGAGATrTTGGAGkACAGACGGTCTGyGGTGGACAGGwTCTGCCGGCACAACTACGAG
rTkTmTACCCmTTTCCTCGTGGGGCGGCAA
>MAM
GAGGTTTTCCAGGAGTCCTTCAAGCCTGAGTGTCACCACTTCAACGGCACCGAGCGGGTG
AGGTTCCTGGAGAAGCACATCTACAACCGGCAGCAGTWCRTRCACTTCGACAGCGACGTG
GGGTACTACGTGGCCGACAGCCCCGTGGGCGAGTCCACTGCGAGGTATTKKAACAGTCAA
CCCGAGATRTTGGAGKACARACGGTCTGYGGTGGACAGGWTCTGCCGGCACAACTACGAG
RTKTMTACCCMTTTCCTCGTGGGGCGGCAA
>VL20
GAGGTTTTCCAGsrrkmykkCAmrkCwGAGTGTCACyACTTCAACGGCACCGAGCGGGTG
AGGyTCCTGswsAAGyrCATCTACAACCGGCAGCwGTwCryrCACTTCGACAGCGACsTG
GGGTACTwCGTGGCCGACAGCCCCrTGGGCGAGTCyrmTryGAGGTATTkkAAyAGTCAA
CCCGAGATATTGGACrACGCACGGTCTGmGGTGGACAGGwTCTGCCGGCACAACTACGAG
rTkTyTACCCmTTTCCTCGTGGGGCGGCAA
>W76
GAGGTTTTCCAGsAGTCCTyCAAGsCTGwGTGTCACTACTTCAACGGCACCGAGCGGGTG
AGGyTCCTGswGAAGyACATCTACAACCGGCAGCwGTACsTACACTwCGACAGCGACsTG
GGGTACTTCGTGGCCGACAGCCCCGTGGGCGAGTCCACTGyGAGGTATTGGAACAGTCAA
CCCGAGATrTTGGAGkACAGACGGTCTGCGGTGGACAsGTwCTGCCGGCACAACTACGAG
GTGTCTACCCCTTTCCTCGTGrGGCGGCAA
