# Supplementary material for: Sampling strategies for accurate computational inferences of gametic phase across highly polymorphic major histocompatibility complex loci
Source: BMC Res Notes. 2011 May 26;4:151. doi: 10.1186/1756-0500-4-151 (PMC3126723; doi:10.1186/1756-0500-4-151)
Supplement: Additional file 2 — Original data set of unphased MHC class I and II genotypes. Simulations contain 8, 15, 30 or 45 individuals from the MHC class I, and 8, 15, 30, 45, 60 or 75 individuals from the MHC class II. Five replicates for each sample size were created, sub-sampling individuals randomly. [file 1756-0500-4-151-S2.ZIP › Additional file 2/Unphased files MHC class II/4Run 15ind.fas]

>6E1-F
GAGGTTTTCCAGGAATATGGCACATCAGAGTGTCACyACTTCAACGGCACCGAGCGGGTG
AGGTTCCTGswsAAGTACATCTACAACCGGCAGCwGTACsyACACTTCGACAGCGACsTG
GGGTACTwCGTGGCCGACAGCCCCATGGGCGAGTCCACTGyGAGGTATTGGAACAGTCAA
yCCGAGATATTGGAsGACrmACGGTCTGCGGTGGACAsGwwCTGCCGGCACAACTACGAG
GTGTCTACCCCTTTCCTCGTGrGGCGGCAA
>6S2-M
GAGGTTTTCCAGGArTmykyCAAryCwGAGTGTCACyACTTCAACGGCACCGAGCGGGTG
AGGTTCCTGCwGAAGTACAwCTACAACCGGCAGCwGTACsyACACTTCGACAGCGACCTG
GGGTACTTCGTGGCCGACAGCCCCATGGGCGAGTCCACTGTGAGGTATTGGAACAGTCAA
CCCGAGATATTGGAGsAsArACGGTCTGwGGTGGACAGGAwCTGCCGGCACAACTACGAG
rTkTyTACCCsTTTCCTCGTGGGGCGGCAA
>7B-H
GAGGTTTTCCAGsrrkmykkCAmryCwGAGTGTCACTACTTCAACGGCACCGAGCGGGTG
AGGTTCCTGGAsAAGyACATCTACAACCGGCAGCwGTwCryrCACTTCGACAGCGACGTG
GGGTACTACGTGGCCGACAGCCCCrTGGGCGAGTCCACTGyGAGGTATTkkAACAGTCAA
CCCGAGATATTGGAsGACrsACGGTCTGyGGTGGACAGGATCTGCCGGCACAACTACGAG
GTGTCTACCCCTTTCCTCGTGrGGCGGCAA
>8E-F
GAGGTTTTCCAGGArTmykTCAAryCwGAGTGTCACyACTTCAACGGCACCGAGCGGGTG
AGGTTCCTGsAGAAGyACAwCTACAACCGGCAGCTGTACGCACACTTCGACAGCGACCTG
GGGTACTwCGTGGCCGACAGCCCCrTGGGCGAGTCyrmTryGAGGTATTGGAACAGTCAA
yCCGAGATATTGGACrACGCACGGTCTGmGGTGGACAGGTTCTGCCGGCACAACTACGAG
rTkTyTACCCmTTTCCTCGTGGGGCGGCAA
>AVI7x5
GAGGTTTTCCAGsAGTCCTyCAAGsCTGwGTGTCACyACTTCAACGGCACCGAGCrGGTG
AGGTTCCTGswGAAGyrCATCTACAACCGGCAGCAGTACCTACACTTCGACAGCGACsTG
GGGTACTwCGTGGCCGACAGCCCCrTGGGCGAGTCCACTGTGAGGTATTkkAACAGTCAA
CCCGAGATATTGGAsrACrsACGGTCTGCGGTGGACAsGTwCTGCCGGCACAACTACGAG
rTkTmTACCCmTTTCCTCGTGGGGCGGCAA
>C-4
GAGGTTTTCCAGCACTCCTYCAAGSCTGWGTGTCACCACTTCAACGGCACCGAGCGGGTG
AGGTTCCTGGAGAAGYACATCTACAACCGGCAGCWGTWCMTRCACTTCGACAGCGACGTG
GGGTACTACGTGGCCGACAGCCCCGTGGGCGAGTCYRCTGYGAGGYRTTTWAACAGTCAA
CCCGAGRTATTGGAGGACARACGGTCTGYGGTGGACAGGTWCTGCCGGCACAACTACGAG
RTKTYTACCCMTTTCCTCGTGGGGCGGCAA
>GRF00/1028
GAGGTTTTCCAGGArTmykyCAAryCwGAGTGTCACyACTTCAACGGCACCGAGCGGGTG
AGGTTCCTGCwGAAGTACAwCTACAACCGGCAGCwGTACsyACACTTCGACAGCGACCTG
GGGTACTTCGTGGCCGACAGCCCCATGGGCGAGTCCACTGTGAGGTATTGGAACAGTCAA
CCCGAGATATTGGAGsAsArACGGTCTGmGGTGGACAGGTwCTGCCGGCACAACTACGAG
GTkTyTACCCCTTTCCTCGTGrGGCGGCAA
>GRF470
GAGGTTTTCCAGkAsTCCTTCAAGCCTGmGTGTCACyACTTCAACGGCACCGAGCGGGTG
AGGTTCCTGswGAAGyACATCTACAACCGGCAGCAGTwCmTrCACTTCGACAGCGACsTG
GGGTACTwCGTGGCCGACAGCCCCrTGGGCGAGTCCACTGyGAGGTATTkkAACAGTCAA
CCCGAGATATTGGAGGACArACGGTCTGmGGTGGACAGGwTCTGCCGGCACAACTACGAG
rTkTmTACCCmTTTCCTCGTGGGGCGGCAA
>GRF73-1230
GAGGTTTTCCAGGArTmykkCAmryCwGAGTGTCACyACTTCAACGGCACCGAGCGGGTG
AGGTwCCTGswGAAGTACATCTACAACCGGCAGCwGTACsyACACTTCGACAGCGACCTG
GGGTACTwCGTGGCCGACAGCCCCATGGGCGAGTCCACTGyGAGGTATTGGAACAGTCAA
CCCGAGATATTGGAsGACrsACGGTCTGCGGTGGACAsGTwCTGCCGGCACAACTACGAG
rTkTmTACCCmTTTCCTCGTGGGGCGGCAA
>MFU
GAGGTTTTCCAGsAGTCCTyCAAGsCTGwGTGTCACTACTTCAACGGCACCGAGCGGGTG
AGGyTCCTGswGAAGyACATCTACAACCGGCAGCwGTACsTACACTwCGACAGCGACsTG
GGGTACTTCGTGGCCGACAGCCCCrTGGGCGAGTCCACTGyGAGGTATTGGAACAGTCAA
CCCGAGATrTTGGAGkACAGACGGTCTGCGGTGGACAsGTwCTGCCGGCACAACTACGAG
GTGTCTACCCCTTTCCTCGTGrGGCGGCAA
>ST-H
GAGGTTTTCCAGkAsTCCTTCAAGCCTGmGTGTCACyACTTCAACGGCACCGAGCGGGTG
AGGTTCCTGswGAAGyACATCTACAACCGGCAGCAGTwCmTrCACTTCGACAGCGACsTG
GGGTACTwCGTGGCCGACAGCCCCATGGGCGAGTCCACTGyGAGGTATTkkAACAGTCAA
CCCGAGATATTGGAGsAsArACGGTCTGCGGTGGACAGGwTCTGCCGGCACAACTACGAG
rTkTmTACCCmTTTCCTCGTGGGGCGGCAA
>TRF20
GAGGTTTTCCAGGAGTCsTTCAAGyCwGAGTGTCACyACTTCAACGGCACCGAGCGGGTG
AGGTTCCTGCTGAAGTACATCTACAACCGGCAGCwGTACsTACACTTCGACAGCGACCTG
GGGTACTTCGTGGCCGACAGCCCCATGGGCGAGTCCACTGTGAGGTATTGGAACAGTCAA
CCCGAGATATTGGAGsAsArACGGTCTGCGGTGGACAGGTwCTGCCGGCACAACTACGAG
rTGTCTACCCsTTTCCTCGTGrGGCGGCAA
>TRF28
GAGGTTTTCCAGsrGkCCTTCAAGsCTGAGTGTCACCACTTCAACGGCACCGAGCGGGTG
AGGyTCCTGswGAAGCrCATCTACAACCGGCAGCAGTTCATGCACTTCGACAGCGACGTG
GGGTACTACGTGGCCGACAGCCCCGTGGGCGAGTCyrmTrCGAGGTATTTTAAyAGTCAA
CCCGAGATATTGGAsGACrmACGGTCTGCGGTGGACAGGwTCTGCCGGCACAACTACGAG
rTkTmTACCCmTTTCCTCGTGGGGCGGCAA
>TRF33
GAGGTTTTCCAGGArTmykkCAmryCwGAGTGTCACTACTTCAACGGCACCGAGCGGGTG
AGGTTCCTGswsAAGTACATCTACAACCGGCAGCwGTACGyACACTTCGACAGCGACsTG
GGGTACTwCGTGGCCGACAGCCCCATGGGCGAGTCCACTGyGAGGTATTGGAACAGTCAA
yCCGAGATATTGGAsGACrmACGGTCTGCGGTGGACAGGATCTGCCGGCACAACTACGAG
GTGTCTACCCCTTTCCTCGTGrGGCGGCAA
>TRF42
GAGGTTTTCCAGGArTmykkCAnryCwGAGTGTCACTACTTCAACGGCACCGAGCGGGTG
AGGTTCCTGswsAAGTACATCTACAACCGGCAGCwGTACsyACACTTCGACAGCGACsTG
GGGTACTwCGTGGCCGACAGCCCCATGGGCGAGTCCACTGTGAGGTATTGGAACAGTCAA
CCCGAGATATTGGAsGACrsACGGTCTGmGGTGGACAGGTwCTGCCGGCACAACTACGAG
GTGTCTACCCCTTTCCTCGTGGGGCGGCAA
