# Supplementary material for: Sampling strategies for accurate computational inferences of gametic phase across highly polymorphic major histocompatibility complex loci
Source: BMC Res Notes. 2011 May 26;4:151. doi: 10.1186/1756-0500-4-151 (PMC3126723; doi:10.1186/1756-0500-4-151)
Supplement: Additional file 2 — Original data set of unphased MHC class I and II genotypes. Simulations contain 8, 15, 30 or 45 individuals from the MHC class I, and 8, 15, 30, 45, 60 or 75 individuals from the MHC class II. Five replicates for each sample size were created, sub-sampling individuals randomly. [file 1756-0500-4-151-S2.ZIP › Additional file 2/Unphased files MHC class II/4Run 8ind.fas]

>AVI7x5
GAGGTTTTCCAGsAGTCCTyCAAGsCTGwGTGTCACyACTTCAACGGCACCGAGCrGGTG
AGGTTCCTGswGAAGyrCATCTACAACCGGCAGCAGTACCTACACTTCGACAGCGACsTG
GGGTACTwCGTGGCCGACAGCCCCrTGGGCGAGTCCACTGTGAGGTATTkkAACAGTCAA
CCCGAGATATTGGAsrACrsACGGTCTGCGGTGGACAsGTwCTGCCGGCACAACTACGAG
rTkTmTACCCmTTTCCTCGTGGGGCGGCAA
>57-H
GAGGTTTTCCAGGArTmykkCAmryCwGAGTGTCACTACTTCAACGGCACCGAGCGGGTG
AGGTTCCTGswsAAGTACATCTACAACCGGCAGCwGTACsyACACTTCGACAGCGACsTG
GGGTACTwCGTGGCCGACAGCCCCATGGGCGAGTCCACTGTGAGGTATTGGAACAGTCAA
CCCGAGATATTGGAsGACrsACGGTCTGCGGTGGACAGGwTCTGCCGGCACAACTACGAG
GTGTCTACCCCTTTCCTCGTGrGGCGGCAA
>5E-M
GAGGTTTTCCAGsAsTCCTyCAAGsCTGwGTGTCACyACTTCAACGGCACCGAGCGGGTG
AGGTTCCTGswGAAGTACATCTACAACCGGCAGCwGTACCTACACTTCGACAGCGACyTG
GGGTACTwCGTGGCCGACAGCCCCwTGrGCGAGTCyrCTGTGAGGyrTTkrAACAGTCAA
CCCGAGrTATTGGAGGACAGACGGTCTGyGGTGGACAGGTwCTGCCGGCACAACTACGAG
rTkTmTACCCmTTTCCTCGTGGGGCGGCAA
>M81
GAGGTTTTCCAGSAGTCCTYCAAGSCTGWGTGTCACTACTTCAACGGCACCGAGCGGGTG
AGGTTCCTGSWGAAGYRCATCTACAACCGGCAGCWGTACSYACACTTCGACAGCGACCTG
GGGTACTWCGTGGCCGACAGCCCCRTGGGCGAGTCCACTGTGAGGTATTKKAACAGTCAA
CCCGAGATATTGGASRACRSACGGTCTGCGGTGGACASGTWCTGCCGGCACAACTACGAG
GTGTCTACCCCTTTCCTCGTGAGGCGGCAA
>M8N
GAGGTTTTCCAGSAGTCCTYCAAGSCTGWGTGTCACTACTTCAACGGCACCGAGCGGGTG
AGGTTCCTGSWGAAGYRCATCTACAACCGGCAGCWGTACCTACACTTCGACAGCGACSTG
GGGTACTWCGTGGCCGACAGCCCCRTGGGCGAGTCCACTGTGAGGTATTKKAACAGTCAA
CCCGAGATATTGGASRACRSACGGTCTGCGGTGGACASGTWCTGCCGGCACAACTACGAG
GTGTCTACCCCTTTCCTCGTGRGGCGGCAA
>MZ1-M
GAGGTTTTCCAGGAGTCCTTCAAGCCTGAGTGTCACTACTTCAACGGCACCGAGCGGGTG
AGGTTCCTGCTGAAGTACATCTACAACCGGCAGCAGTACCTACACTTCGACAGCGACCTG
GGGTACTTCGTGGCCGACAGCCCCATGGGCGAGTCCACTGTGAGGTATTGGAACAGTCAA
CCCGAGATATTGGAGGACAGACGGTCTGyGGTGGACAGGwTCTGCCGGCACAACTACGAG
GTGTCTACCCCTTTCCTCGTGGGGCGGCAA
>OOM
GAGGTTTTCCAGsrrkmykyCAArkCwGAGTGTCACCACTTCAACGGCACCGAGCGGGTG
AGGyTCCTGCwGAAGyrCAwCTACAACCGGCAGCwGTwCryrCACTTCGACAGCGACCTG
GGGTACTTCGTGGCCGACAGCCCCrTGGGCGAGTCyrmTryGAGGTATTkkAAyAGTCAA
CCCGAGATATTGGAsmAsrmACGGTCTGAGGTGGACAGGTwCTGCCGGCACAACTACGAG
rTTTTTACCCmTTTCCTCGTGrGGCGGCAA
>TRF26
GAGGTTTTCCAGsrGkCCTTCAAGCCTGAGTGTCACTACTTCAACGGCACCGAGCGGGTG
AGGTTCCTGswGAAGyACATCTACAACCGGCAGCAGTwCrTrCACTTCGACAGCGACsTG
GGGTACTwCGTGGCCGACAGCCCCrTGGGCGAGTCCACTGCGAGGTATTkkAACAGTCAA
yCCGAGATATTGGAGGACArACGGTCTGyGGTGGACAGGATCTGCCGGCACAACTACGAG
GTGTCTACCCCTTTCCTCGTGAGGCGGCAA
