# Supplementary material for: Sampling strategies for accurate computational inferences of gametic phase across highly polymorphic major histocompatibility complex loci
Source: BMC Res Notes. 2011 May 26;4:151. doi: 10.1186/1756-0500-4-151 (PMC3126723; doi:10.1186/1756-0500-4-151)
Supplement: Additional file 2 — Original data set of unphased MHC class I and II genotypes. Simulations contain 8, 15, 30 or 45 individuals from the MHC class I, and 8, 15, 30, 45, 60 or 75 individuals from the MHC class II. Five replicates for each sample size were created, sub-sampling individuals randomly. [file 1756-0500-4-151-S2.ZIP › Additional file 2/Unphased files MHC class II/5Run 60ind.fas]

>57-H
GAGGTTTTCCAGGArTmykkCAmryCwGAGTGTCACTACTTCAACGGCACCGAGCGGGTG
AGGTTCCTGswsAAGTACATCTACAACCGGCAGCwGTACsyACACTTCGACAGCGACsTG
GGGTACTwCGTGGCCGACAGCCCCATGGGCGAGTCCACTGTGAGGTATTGGAACAGTCAA
CCCGAGATATTGGAsGACrsACGGTCTGCGGTGGACAGGwTCTGCCGGCACAACTACGAG
GTGTCTACCCCTTTCCTCGTGrGGCGGCAA
>6E1-M
GAGGTTTTCCAGGAGTCCTTCAAGCCTGAGTGTCACTACTTCAACGGCACCGAGCGGGTG
AGGTTCCTGCTGAAGTACATCTACAACCGGCAGCAGTACCTACACTTCGACAGCGACCTG
GGGTACTTCGTGGCCGACAGCCCCATGGGCGAGTCCACTGTGAGGTATTGGAACAGTCAA
CCCGAGATATTGGAGGACAGACGGTCTGCGGTGGACAGGTTCTGCCGGCACAACTACGAG
GTGTCTACCCCTTTCCTCGTGrGGCGGCAA
>6N1F
GAGGTTTTCCAGGAGTCCTyCAAGsCTGwGTGTCACTACTTCAACGGCACCGAGCGGGTG
AGGyTCCTGswGAAGyACATCTACAACCGGCAGCwGTACGTACACTwCGACAGCGACsTG
GGGTACTTCGTGGCCGACAGCCCCATGGGCGAGTCCACTGCGAGGTATTGGAACAGTCAA
yCCGAGATrTTGGAGkACArACGGTCTGCGGTGGACAsGwwCTGCCGGCACAACTACGAG
GTGTCTACCCCTTTCCTCGTGAGGCGGCAA
>7B-H
GAGGTTTTCCAGsrrkmykkCAmryCwGAGTGTCACTACTTCAACGGCACCGAGCGGGTG
AGGTTCCTGGAsAAGyACATCTACAACCGGCAGCwGTwCryrCACTTCGACAGCGACGTG
GGGTACTACGTGGCCGACAGCCCCrTGGGCGAGTCCACTGyGAGGTATTkkAACAGTCAA
CCCGAGATATTGGAsGACrsACGGTCTGyGGTGGACAGGATCTGCCGGCACAACTACGAG
GTGTCTACCCCTTTCCTCGTGrGGCGGCAA
>8A-M
GAGGTTTTCCAGsAmTmykyCAmrkCwGwGTGTCACCACTTCAACGGCACCGAGCGGGTG
AGGTwCCTGGAGAAGTACATCTACAACCGGCAGCTGTACsyACACTTCGACAGCGACsTG
GGGTACTACGTGGCCGACAGCCCCrTGGGCGAGTCyrCTGyGAGGyrTTkrAACAGTCAA
CCCGAGrTATTGGAsGACrsACGGTCTGyGGTGGACAsGTACTGCCGGCACAACTACGAG
ATTTwTACCCATTTCCTCGTGGGGCGGCAA
>8E-M
GAGGTTTTCCAGGArTmykkCAmryCwGAGTGTCACyACTTCAACGGCACCGAGCGGGTG
AGGyTCCTGGAsAAGTACATCTACAACCGGCAGCTGTACGCACACTTCGACAGCGACGTG
GGGTACTACGTGGCCGACAGCCCCATGGGCGAGTCCACTGTGAGGTATTGGAACAGTCAA
yCCGAGATATTGGAsGACrsACGGTCTGyGGTGGACAGGwwCTGCCGGCACAACTACGAG
GTGTCTACCCCTTTCCTCGTGGGGCGGCAA
>BP26
GAGGTTTTCCAGkAsTCCTTCAAGCCTGmGTGTCACyACTTCAACGGCACCGAGCGGGTG
AGGTTCCTGswGAAGyACATCTACAACCGGCAGCAGTwCmTrCACTTCGACAGCGACsTG
GGGTACTwCGTGGCCGACAGCCCCATGGGCGAGTCCACTGyGAGGTATTkkAACAGTCAA
CCCGAGATATTGGAGsAsArACGGTCTGyGGTGGACAGGATCTGCCGGCACAACTACGAG
rTkTmTACCCmTTTCCTCGTGGGGCGGCAA
>C-4
GAGGTTTTCCAGCACTCCTYCAAGSCTGWGTGTCACCACTTCAACGGCACCGAGCGGGTG
AGGTTCCTGGAGAAGYACATCTACAACCGGCAGCWGTWCMTRCACTTCGACAGCGACGTG
GGGTACTACGTGGCCGACAGCCCCGTGGGCGAGTCYRCTGYGAGGYRTTTWAACAGTCAA
CCCGAGRTATTGGAGGACARACGGTCTGYGGTGGACAGGTWCTGCCGGCACAACTACGAG
RTKTYTACCCMTTTCCTCGTGGGGCGGCAA
>CM02
GAGGTTTTCCAGsrrkmykkCAmrkCwGAGTGTCACyACTTCAACGGCACCGAGCGGGTG
AGGTTCCTGGAsAAGyACATCTACAACCGGCAGCwGTACGyACACTTCGACAGCGACGTG
GGGTACTACGTGGCCGACAGCCCCrTGGGCGAGTCCACTGyGAGGTATTGGAACAGTCAA
CCCGAGATrTTGGAskACrsACGGTCTGyGGTGGACAGGATCTGCCGGCACAACTACGAG
rTkTmTACCCmTTTCCTCGTGGGGCGGCAA
>EXT16
GAGGTTTTCCAGGArTmykkCAmryCwGAGTGTCACyACTTCAACGGCACCGAGCGGGTG
AGGTTCCTGGAsAAGyACATCTACAACCGGCAGCwGTwCryrCACTTCGACAGCGACsTG
GGGTACTwCGTGGCCGACAGCCCCrTGGGCGAGTCCACTGyGAGGTATTkkAACAGTCAA
CCCGAGATATTGGAsGACrmACGGTCTGmGGTGGACAGGTwCTGCCGGCACAACTACGAG
GTGTCTACCCCTTTCCTCGTGGGGCGGCAA
>EXT6
GAGGTTTTCCAGCAGTCCTCCAAGGCTGTGTGTCACTACTTCAACGGCACCGAGCGGGTG
AGGCTCCTGGAGAAGCACATCTACAACCGGCAGCTGTACGTACACTACGACAGCGACsTG
GGGTACTTCGTGGCCGACAGCCCCATGGGCGAGTCCACTGCGAGGTATTGGAACAGTCAA
CCCGAGATGTTGGAGTACAGACGGTCTGCGGTGGACACGTACTGCCGGCACAACTACGAG
GTGTCTACCCCTTTCCTCGTGAGGCGGCAA
>EXT90
GAGGTTTTCCAGGArTmykkCAmryCwGAGTGTCACTACTTCAACGGCACCGAGCGGGTG
AGGTTCCTGswsAAGTACATCTACAACCGGCAGCwGTACsyACACTTCGACAGCGACsTG
GGGTACTwCGTGGCCGACAGCCCCATGGGCGAGTCCACTGTGAGGTATTGGAACAGTCAA
CCCGAGATATTGGAsGACrsACGGTCTGCGGTGGACAGGwTCTGCCGGCACAACTACGAG
GTGTCTACCCCTTTCCTCGTGrGGCGGCAA
>GRF00/1028
GAGGTTTTCCAGGArTmykyCAAryCwGAGTGTCACyACTTCAACGGCACCGAGCGGGTG
AGGTTCCTGCwGAAGTACAwCTACAACCGGCAGCwGTACsyACACTTCGACAGCGACCTG
GGGTACTTCGTGGCCGACAGCCCCATGGGCGAGTCCACTGTGAGGTATTGGAACAGTCAA
CCCGAGATATTGGAGsAsArACGGTCTGmGGTGGACAGGTwCTGCCGGCACAACTACGAG
GTkTyTACCCCTTTCCTCGTGrGGCGGCAA
>GRF05/920
GAGGTTTTCCAGsrGkCCTTCAAGsCTGAGTGTCACyACTTCAACGGCACCGAGCGGGTG
AGGTTCCTGswGAAGyACATCTACAACCGGCAGCAGTACsTACACTTCGACAGCGACsTG
GGGTACTwCGTGGCCGACAGCCCCGTGGGCGAGTCCACTGyGAGGTATTGGAACAGTCAA
CCCGAGATrTTGGAGkACAGACGGTCTGyGGTGGACAGGwTCTGCCGGCACAACTACGAG
rTkTmTACCCmTTTCCTCGTGGGGCGGCAA
>GRF124
GAGGTTTTCCAGGAATATGGCACATCAGAGTGTCACyACTTCAACGGCACCGAGCGGGTG
AGGTwCCTGGAsAAGTACATCTACAACCGGCAGCTGTACGCACACTTCGACAGCGACsTG
GGGTACTACGTGGCCGACAGCCCCATGGGCGAGTCCACTGTGAGGTATTGGAACAGTCAA
CCCGAGATATTGGACGACGCACGGTCTGCGGTGGACAsGwwCTGCCGGCACAACTACGAG
rTkTmTACCCmTTTCCTCGTGGGGCGGCAA
>GRF419
GAGGTTTTCCAGCrskCCTTCAAGsCTGAGTGTCACCACTTCAACGGCACCGAGCGGGTG
AGGTTCCTGGAGAAGCACATCTACAACCGGCAGCAGTwCrTrCACTTCGACAGCGACGTG
GGGTACTACGTGGCCGACAGCCCCGTGGGCGAGTCCACTGCGAGGTATTkkAACAGTCAA
CCCGAGATrTTGGAGkACArACGGTCTGyGGTGGACAGGwTCTGCCGGCACAACTACGAG
rTkTmTACCCmTTTCCTCGTGGGGCGGCAA
>GRF434
GAGGTTTTCCAGkAmTmykyCAAryCwGmGTGTCACCACTTCAACGGCACCGAGCGGGTG
AGGTTCCTGsAGAAGyACAwCTACAACCGGCAGCwGTwCryrCACTTCGACAGCGACsTG
GGGTACTwCGTGGCCGACAGCCCCrTGGGCGAGTCyrmTryGAGGTATTkkAAyAGTCAA
CCCGAGATATTGGAssAsrmACGGTCTGmGGTGGACAGGwACTGCCGGCACAACTACGAG
ATTTTTACCCGTTTCCTCGTGGGGCGGCAA
>GRF451
GAGGTTTTCCAGCGGGCCTTCAAGGCTGAGTGTCACCACTTCAACGGCACCGAGCGGGTG
AGGCTCCTGCTGAAGCGCATCTACAACCGGCAGCAGTTCATGCACTTCGACAGCGACGTG
GGGTACTACGTGGCCGACAGCCCCrTGGGCGAGTCTGATACGAGGTATTTTAATAGTCAA
CCCGAGATATTGGACGACGCACGGTCTGCGGTGGACAGGATCTGCCGGCACAACTACGAG
ATTTATACCCATTTCCTCGTGGGGCGGCAA
>GRF525
GAGGTTTTCCAGGArTmykkCAmryCwGAGTGTCACTACTTCAACGGCACCGAGCGGGTG
AGGTTCCTGswsAAGTACATCTACAACCGGCAGCwGTACsyACACTTCGACAGCGACsTG
GGGTACTwCGTGGCCGACAGCCCCATGGGCGAGTCCACTGTGAGGTATTGGAACAGTCAA
CCCGAGATATTGGAsGACrsACGGTCTGyGGTGGACAGGATCTGCCGGCACAACTACGAG
GTGTCTACCCCTTTCCTCGTGrGGCGGCAA
>EXT22
GAGGTTTTCCAGGArTmykkCAmryCwGAGTGTCACTACTTCAACGGCACCGAGCGGGTG
AGGTTCCTGswsAAGTACATCTACAACCGGCAGCwGTACsyACACTTCGACAGCGACsTG
GGGTACTwCGTGGCCGACAGCCCCATGGGCGAGTCCACTGTGAGGTATTGGAACAGTCAA
CCCGAGATATTGGAsGACrsACGGTCTGCGGTGGACAGGwTCTGCCGGCACAACTACGAG
GTGTCTACCCCTTTCCTCGTGGGGCGGCAA
>M5X
GAGGTTTTCCAGKAMTMYKKCAMRYCWGMGTGTCACYACTTCAACGGCACCGAGCGGGTG
AGGTTCCTGGASAAGYACATCTACAACCGGCAGCWGTWCRYRCACTTCGACAGCGACGTG
GGGTACTACGTGGCCGACAGCCCCATGGGCGAGTCCACTGYGAGGTATTKKAACAGTCAA
CCCGAGATATTGGASSASRMACGGTCTGMGGTGGACAGGATCTGCCGGCACAACTACGAG
RTKTMTACCCMTTTCCTCGTGAGGCGGCAA
>M70
GAGGTTTTCCAGGAGTCCTTCAAGCCTGAGTGTCACTACTTCAACGGCACCGAGCGGGTG
AGGTTCCTGCTGAAGTACATCTACAACCGGCAGCAGTACCTACACTTCGACAGCGACCTG
GGGTACTTCGTGGCCGACAGCCCCATGGGCGAGTCCACTGTGAGGTATTGGAACAGTCAA
CCCGAGATATTGGAGGACAGACGGTCTGYGGTGGACAGGWTCTGCCGGCACAACTACGAG
GTGTCTACCCCTTTCCTCGTGRGGCGGCAA
>M85
GAGGTTTTCCAGsAGTCCTyCAAGsCTGwGTGTCACTACTTCAACGGCACCGAGCGGGTG
AGGTTCCTGswGAAGyrCATCTACAACCGGCAGCAGTACCTACACTTCGACAGCGACsTG
GGGTACTwCGTGGCCGACAGCCCCrTGGGCGAGTCCACTGTGAGGTATTkkAACAGTCAA
CCCGAGATATTGGAsrACrsACGGTCTGCGGTGGACAsGTwCTGCCGGCACAACTACGAG
GTGTCTACCCCTTTCCTCGTGAGGCGGCAA
>M8A
GAGGTTTTCCAGGArTmykkCAmryCwGAGTGTCACyACTTCAACGGCACCGAGCGGGTG
AGGTTCCTGGAsAAGyACATCTACAACCGGCAGCwGTwCryrCACTTCGACAGCGACGTG
GGGTACTACGTGGCCGACAGCCCCrTGGGCGAGTCyrmTryGAGGTATTkkAAyAGTCAA
CCCGAGATATTGGACGACGCACGGTCTGCGGTGGACAGGATCTGCCGGCACAACTACGAG
rTkTmTACCCmTTTCCTCGTGGGGCGGCAA
>M8F
GAGGTTTTCCAGGAGTCCTYCAAGSCTGWGTGTCACTACTTCAACGGCACCGAGCGGGTG
AGGYTCCTGSWGAAGYACATCTACAACCGGCAGCWGTACSTACACTWCGACAGCGACSTG
GGGTACTTCGTGGCCGACAGCCCCATGGGCGAGTCCACTGYGAGGTATTGGAACAGTCAA
CCCGAGATRTTGGAGKACAGACGGTCTGYGGTGGACASGWWCTGCCGGCACAACTACGAG
GTGTCTACCCCTTTCCTCGTGRGGCGGCAA
>M8J-F
GAGGTTTTCCAGGARTMYKKCAMRYCWGAGTGTCACYACTTCAACGGCACCGAGCGGGTG
AGGTTCCTGCWGAAGTACATCTACAACCGGCAGCWGTACSYACACTTCGACAGCGACCTG
GGGTACTTCGTGGCCGACAGCCCCATGGGCGAGTCCACTGTGAGGTATTGGAACAGTCAA
CCCGAGATATTGGAGSASARACGGTCTGCGGTGGACAGGTWCTGCCGGCACAACTACGAG
RTKTYTACCCSTTTCCTCGTGGGGCGGCAA
>M8N
GAGGTTTTCCAGSAGTCCTYCAAGSCTGWGTGTCACTACTTCAACGGCACCGAGCGGGTG
AGGTTCCTGSWGAAGYRCATCTACAACCGGCAGCWGTACCTACACTTCGACAGCGACSTG
GGGTACTWCGTGGCCGACAGCCCCRTGGGCGAGTCCACTGTGAGGTATTKKAACAGTCAA
CCCGAGATATTGGASRACRSACGGTCTGCGGTGGACASGTWCTGCCGGCACAACTACGAG
GTGTCTACCCCTTTCCTCGTGRGGCGGCAA
>M93
GAGGTTTTCCAGGArTmykkCAmryCwGAGTGTCACTACTTCAACGGCACCGAGCGGGTG
AGGTTCCTGswsAAGTACATCTACAACCGGCAGCTGTACsyACACTTCGACAGCGACsTG
GGGTACTwCGTGGCCGACAGCCCCATGGGCGAGTCCACTGTGAGGTATTGGAACAGTCAA
CCCGAGATATTGGAsGACrsACGGTCTGCGGTGGACAGGwTCTGCCGGCACAACTACGAG
GTGTCTACCCCTTTCCTCGTGGGGCGGCAA
>M9J-F
GAGGTTTTCCAGGARTMYKKCAMRYCWGAGTGTCACYACTTCAACGGCACCGAGCGGGTG
AGGTTCCTGGASAAGYACATCTACAACCGGCAGCWGTWCRYRCACTTCGACAGCGACGTG
GGGTACTACGTGGCCGACAGCCCCRTGGGCGAGTCCACTGYGAGGTATTKKAACAGTCAA
CCCGAGATATTGGASGACRMACGGTCTGCGGTGGACAGGWTCTGCCGGCACAACTACGAG
GTGTCTACCCCTTTCCTCGTGGGGCGGCAA
>M9N
GAGGTTTTCCAGkAmTmykkCAmryCwGmGTGTCACyACTTCAACGGCACCGAGCGGGTG
AGGTTCCTGGAsAAGyACATCTACAACCGGCAGCwGTwCryrCACTTCGACAGCGACGTG
GGGTACTACGTGGCCGACAGCCCCrTGGGCGAGTCCACTGyGAGGTATTkkAACAGTCAA
CCCGAGATATTGGAsGACrmACGGTCTGmGGTGGACAGGATCTGCCGGCACAACTACGAG
rTkTmTACCCmTTTCCTCGTGGGGCGGCAA
>M9P
GAGGTTTTCCAGSASTCCTTCAAGCCTGAGTGTCACTACTTCAACGGCACCGAGCGGGTG
AGGTTCCTGCTGAAGTACATCTACAACCGGCAGCAGTACCTACACTTCGACAGCGACCTG
GGGTACTTCGTGGCCGACAGCCCCATGGGCGAGTCCACTGTGAGGTATTGGAACAGTCAA
CCCGAGATATTGGAGGACAGACGGTCTGCGGTGGACAGGTTCTGCCGGCACAACTACGAG
GTGTCTACCCCTTTCCTCGTGRGGCGGCAA
>M9U
GAGGTTTTCCAGCrGkCCTyCAAGGCTGwGTGTCACyACTTCAACGGCACCGAGCGGGTG
AGGCTCCTGswGAAGCrCATCTACAACCGGCAGCwGTwCrTrCACTwCGACAGCGACsTG
GGGTACTTCGTGGCCGACAGCCCCrTGGGCGAGTCyrmTrCGAGGTATTkkAAyAGTCAA
CCCGAGATrTTGGAswACrsACGGTCTGmGGTGGACAsGTwCTGCCGGCACAACTACGAG
rTkTyTACCCsTTTCCTCGTGrGGCGGCAA
>M9X-M
GAGGTTTTCCAGGAGTCCTTCAAGCCTGAGTGTCACTACTTCAACGGCACCGAGCGGGTG
AGGTTCCTGCTGAAGTACATCTACAACCGGCAGCAGTACCTACACTTCGACAGCGACCTG
GGGTACTTCGTGGCCGACAGCCCCATGGGCGAGTCCACTGYGAGGTATTGGAACAGTCAA
CCCGAGATATTGGAGGACAGACGGTCTGCGGTGGACAGGTTCTGCCGGCACAACTACGAG
GTGTCTACCCCTTTCCTCGTGGGGCGGCAA
>MA5
GAGGTTTTCCAGSASTCCTTCAAGCCTGAGTGTCACTACTTCAACGGCACCGAGCGGGTG
AGGYTCCTGSWGAAGTACATCTACAACCGGCAGCWGTACSTACACTWCGACAGCGACSTG
GGGTACTWCGTGGCCGACAGCCCCATGGGCGAGTCCRCTGYGAGGTATTKKAACAGTCAA
CCCGAGATRTTGGAGGACAGACGGTCTGCGGTGGACAGGTWCTGCCGGCACAACTACGAG
GTGTCTACCCCTTTCCTCGTGRGGCGGCAA
>MAK7623
GAGGTTTTCCAGsAGTCCTyCAAGsCTGyGTGTCACTACTTCAACGGCACCGAGCGGGTG
AGGyTCCTGGAGAAGCACATCTACAACCGGCAGCwGTwCrTrCACTwCGACAGCGACGTG
GGGTACTwCGTGGCCGACAGCCCCATGGGCGAGTCCACTGCGAGGTATTkkAAyAGTCAA
CCCGAGATrTTGGAGkACArACGGTCTGmGGTGGACAsGwwCTGCCGGCACAACTACGAG
GTGTCTACCCCTTTCCTCGTGrGGCGGCAA
>MAK7625
GAGGTTTTCCAGsrrkmykyCAArkCwGAGTGTCACCACTTCAACGGCACCGAGCGGGTG
AGGTTCCTGsAGAAGyACAwCTACAACCGGCAGCwGTACGyACACTTCGACAGCGACsTG
GGGTACTwCGTGGCCGACAGCCCCrTGGGCGAGTCCACTGyGAGGTATTGGAACAGTCAA
CCCGAGATrTTGGAGyAsArACGGTCTGwGGTGGACAGGwwCTGCCGGCACAACTACGAG
rTTTwTACCCmTTTCCTCGTGrGGCGGCAA
>MAK7637
GAGGTTTTCCAGsArTmyksCAmrkCwGwGTGTCACyACTTCAACGGCACCGAGCrGGTG
AGGTTCCTGGAsAAGyrCATCTACAACCGGCAGCwGTACsyACACTTCGACAGCGACGTG
GGGTACTACGTGGCCGACAGCCCCrTGGGCGAGTCCACTGTGAGGTATTkkAACAGTCAA
CCCGAGATATTGGACrACGCACGGTCTGCGGTGGACAsGwwCTGCCGGCACAACTACGAG
rTkTmTACCCmTTTCCTCGTGGGGCGGCAA
>MAW
GAGGTTTTCCAGSAMTMYKCCAARKCWGWGTGTCACCACTTCAACGGCACCGAGCGGGTG
AGGTTCCTGSAGAAGTACAWCTACAACCGGCAGCTGTACSYACACTTCGACAGCGACSTG
GGGTACTWCGTGGCCGACAGCCCCRTGGGCGAGTCYRCTGTGAGGYRTTKRAACAGTCAA
CCCGAGRTATTGGAGSASARACGGTCTGWGGTGGACAGGTACTGCCGGCACAACTACGAG
RTTTTTACCCMTTTCCTCGTGGGGCGGCAA
>MF3
GAGGTTTTCCAGGAGTCCTTCAAGCCTGAGTGTCACTACTTCAACGGCACCGAGCGGGTG
AGGTTCCTGCTGAAGTACATCTACAACCGGCAGCAGTACCTACACTTCGACAGCGACCTG
GGGTACTTCGTGGCCGACAGCCCCrTGGGCGAGTCCACTGTGAGGTATTGGAACAGTCAA
CCCGAGATATTGGAGGACAGACGGTCTGCGGTGGACAGGTTCTGCCGGCACAACTACGAG
GTGTCTACCCCTTTCCTCGTGGGGCGGCAA
>MFU
GAGGTTTTCCAGsAGTCCTyCAAGsCTGwGTGTCACTACTTCAACGGCACCGAGCGGGTG
AGGyTCCTGswGAAGyACATCTACAACCGGCAGCwGTACsTACACTwCGACAGCGACsTG
GGGTACTTCGTGGCCGACAGCCCCrTGGGCGAGTCCACTGyGAGGTATTGGAACAGTCAA
CCCGAGATrTTGGAGkACAGACGGTCTGCGGTGGACAsGTwCTGCCGGCACAACTACGAG
GTGTCTACCCCTTTCCTCGTGrGGCGGCAA
>MZ1-M
GAGGTTTTCCAGGAGTCCTTCAAGCCTGAGTGTCACTACTTCAACGGCACCGAGCGGGTG
AGGTTCCTGCTGAAGTACATCTACAACCGGCAGCAGTACCTACACTTCGACAGCGACCTG
GGGTACTTCGTGGCCGACAGCCCCATGGGCGAGTCCACTGTGAGGTATTGGAACAGTCAA
CCCGAGATATTGGAGGACAGACGGTCTGyGGTGGACAGGwTCTGCCGGCACAACTACGAG
GTGTCTACCCCTTTCCTCGTGGGGCGGCAA
>O15
GAGGTTTTCCAGsrrkmykkCAmrkCwGAGTGTCACyACTTCAACGGCACCGAGCGGGTG
AGGyTCCTGswsAAGyrCATCTACAACCGGCAGCwGTwCryrCACTTCGACAGCGACGTG
GGGTACTACGTGGCCGACAGCCCCrTGGGCGAGTCyrmTryGAGGTATTkkAAyAGTCAA
CCCGAGATATTGGACGACGCACGGTCTGmGGTGGACAGGwwCTGCCGGCACAACTACGAG
rTkTmTACCCmTTTCCTCGTGGGGCGGCAA
>P809
GAGGTTTTCCAGGArTmykTCAAryCwGAGTGTCACCACTTCAACGGCACCGAGCGGGTG
AGGyTCCTGsAGAAGTACAwCTACAACCGGCAGCTGTACGCACACTTCGACAGCGACsTG
GGGTACTwCGTGGCCGACAGCCCCATGGGCGAGTCCACTGTGAGGTATTGGAACAGTCAA
TCCGAGATATTGGAsrACrsACGGTCTGwGGTGGACAGGTwCTGCCGGCACAACTACGAG
rTkTyTACCCmTTTCCTCGTGGGGCGGCAA
>P810
GAGGTTTTCCAGGAGTCCTTCAAGCCTGAGTGTCACTACTTCAACGGCACCGAGCGGGTG
AGGTTCCTGCTGAAGTACATCTACAACCGGCAGCAGTACsTACACTTCGACAGCGACCTG
GGGTACTTCGTGGCCGACAGCCCCATGGGCGAGTCCACTGyGAGGTATTGGAACAGTCAA
yCCGAGATATTGGAGGACArACGGTCTGCGGTGGACAGGwTCTGCCGGCACAACTACGAG
GTGTCTACCCCTTTCCTCGTGAGGCGGCAA
>P812
GAGGTTTTCCAGGAGTCCTyCAAGsCTGwGTGTCACTACTTCAACGGCACCGAGCGGGTG
AGGyTCCTGswGAAGyACATCTACAACCGGCAGCwGTACsTACACTwCGACAGCGACsTG
GGGTACTTCGTGGCCGACAGCCCCATGGGCGAGTCCACTGyGAGGTATTGGAACAGTCAA
CCCGAGATrTTGGAGkACAGACGGTCTGCGGTGGACAsGTwCTGCCGGCACAACTACGAG
GTGTCTACCCCTTTCCTCGTGAGGCGGCAA
>SAL
GAGGTTTTCCAGsAmTmykkCAmryCwGAGTGTCACyACTTCAACGGCACCGAGCGGGTG
AGGTTCCTGswGAAGyACATCTACAACCGGCAGCAGTwCrTrCACTTCGACAGCGACGTG
GGGTACTwCGTGGCCGACAGCCCCrTGGGCGAGTCCACTGCGAGGTATTkkAACAGTCAA
yCCGAGATATTGGAGGACAGACGGTCTGTGGTGGACACGTACTGCCGGCACAACTACGAG
GTGTCTACCCCTTTCCTCGTGrGGCGGCAA
>SC-M
GAGGTTTTCCAGsAGTCCTyCAAGsCTGwGTGTCACTACTTCAACGGCACCGAGCGGGTG
AGGyTCCTGswGAAGyACATCTACAACCGGCAGCwGTACsTACACTwCGACAGCGACsTG
GGGTACTTCGTGGCCGACAGCCCCATGGGCGAGTCCACTGCGAGGTATTGGAACAGTCAA
CCCGAGATrTTGGAGkACAGACGGTCTGCGGTGGACAsGTwCTGCCGGCACAACTACGAG
GTGTCTACCCCTTTCCTCGTGrGGCGGCAA
>SEV3D
GAGGTTTTCCAGGAGTCCTTCAAGCCTGAGTGTCACTACTTCAACGGCACCGAGCGGGTG
AGGTTCCTGswGAAGyACATCTACAACCGGCAGCwGTACsyACACTTCGACAGCGACCTG
GGGTACTwCGTGGCCGACAGCCCCrTGGGCGAGTCyrmTryGAGGTATTGGAACAGTCAA
CCCGAGATATTGGAsGACrsACGGTCTGCGGTGGACAGGTTCTGCCGGCACAACTACGAG
GTGTCTACCCCTTTCCTCGTGGGGCGGCAA
>SEVH2
GAGGTTTTCCAGkAsTCCTTCAAGCCTGmGTGTCACyACTTCAACGGCACCGAGCGGGTG
AGGTTCCTGswGAAGyACATCTACAACCGGCAGCAGTwCmTrCACTTCGACAGCGACsTG
GGGTACTwCGTGGCCGACAGCCCCATGGGCGAGTCCACTGyGAGGTATTkkAACAGTCAA
CCCGAGATATTGGAGsAsArACGGTCTGmGGTGGACAGGwTCTGCCGGCACAACTACGAG
rTkTmTACCCmTTTCCTCGTGAGGCGGCAA
>SEVH8
GAGGTTTTCCAGsrGkCCTTCAAGsCTGAGTGTCACyACTTCAACGGCACCGAGCGGGTG
AGGyTCCTGCTGAAGyrCATCTACAACCGGCAGCAGTwCmTrCACTTCGACAGCGACsTG
GGGTACTwCGTGGCCGACAGCCCCrTGGGCGAGTCyrmTryGAGGTATTkkAAyAGTCAA
CCCGAGATATTGGAsGACrsACGGTCTGCGGTGGACAGGwTCTGCCGGCACAACTACGAG
rTkTmTACCCmTTTCCTCGTGGGGCGGCAA
>SEVH9
GAGGTTTTCCAGGArTmykkCAmryCwGAGTGTCACyACTTCAACGGCACCGAGCGGGTG
AGGTwCCTGswGAAGTACATCTACAACCGGCAGCwGTACsyACACTTCGACAGCGACCTG
GGGTACTwCGTGGCCGACAGCCCCATGGGCGAGTCCACTGyGAGGTATTGGAACAGTCAA
CCCGAGATATTGGAsGACrsACGGTCTGCGGTGGACAsGTwCTGCCGGCACAACTACGAG
rTkTmTACCCmTTTCCTCGTGAGGCGGCAA
>SIS20
GAGGTTTTCCAGGAATATGsCAmATCAGAGTGTCACyACTTCAACGGCACCGAGCGGGTG
AGGTTCCTGsAsAAGTACAwCTACAACCGGCAGCTGTACGCACACTTCGACAGCGACsTG
GGGTACTwCGTGGCCGACAGCCCCATGGGCGAGTCCACTGTGAGGTATTGGAACAGTCAA
CCCGAGATATTGGAssAsrmACGGTCTGmGGTGGACAGGwwCTGCCGGCACAACTACGAG
GTkTyTACCCCTTTCCTCGTGrGGCGGCAA
>ST-H
GAGGTTTTCCAGkAsTCCTTCAAGCCTGmGTGTCACyACTTCAACGGCACCGAGCGGGTG
AGGTTCCTGswGAAGyACATCTACAACCGGCAGCAGTwCmTrCACTTCGACAGCGACsTG
GGGTACTwCGTGGCCGACAGCCCCATGGGCGAGTCCACTGyGAGGTATTkkAACAGTCAA
CCCGAGATATTGGAGsAsArACGGTCTGCGGTGGACAGGwTCTGCCGGCACAACTACGAG
rTkTmTACCCmTTTCCTCGTGGGGCGGCAA
>TRF24
GAGGTTTTCCAGGArTmykTCAAryCwGAGTGTCACyACTTCAACGGCACCGAGCGGGTG
AGGTTCCTGCwGAAGTACAwCTACAACCGGCAGCwGTACsyACACTTCGACAGCGACCTG
GGGTACTTCGTGGCCGACAGCCCCATGGGCGAGTCCACTGTGAGGTATTGGAACAGTCAA
yCCGAGATATTGGAsrACrsACGGTCTGmGGTGGACAGGTTCTGCCGGCACAACTACGAG
rTkTyTACCCmTTTCCTCGTGGGGCGGCAA
>TRF28
GAGGTTTTCCAGsrGkCCTTCAAGsCTGAGTGTCACCACTTCAACGGCACCGAGCGGGTG
AGGyTCCTGswGAAGCrCATCTACAACCGGCAGCAGTTCATGCACTTCGACAGCGACGTG
GGGTACTACGTGGCCGACAGCCCCGTGGGCGAGTCyrmTrCGAGGTATTTTAAyAGTCAA
CCCGAGATATTGGAsGACrmACGGTCTGCGGTGGACAGGwTCTGCCGGCACAACTACGAG
rTkTmTACCCmTTTCCTCGTGGGGCGGCAA
>TRF36
GAGGTTTTCCAGsAmTmykkCAmryCwGAGTGTCACyACTTCAACGGCACCGAGCGGGTG
AGGTTCCTGGAsAAGyACATCTACAACCGGCAGCwGTwCryrCACTTCGACAGCGACsTG
GGGTACTwCGTGGCCGACAGCCCCrTGGGCGAGTCCACTGyGAGGTATTTTAACAGTCAA
CCCGAGATATTGGAGGACAAACGGTCTGCGGTGGACAGGTTCTGCCGGCACAACTACGAG
GTGTCTACCCCTTTCCTCGTGGGGCGGCAA
>TRF38
GAGGTTTTCCAGsArTmyksCAmrkCwGwGTGTCACCACTTCAACGGCACCGAGCrGGTG
AGGTwCCTGGAGAAGyrCATCTACAACCGGCAGCwGTACsyACACTTCGACAGCGACsTG
GGGTACTACGTGGCCGACAGCCCCrTGGGCGAGTCCACTGyGAGGTATTkkAACAGTCAA
CCCGAGATATTGGACrACGCACGGTCTGCGGTGGACACGTACTGCCGGCACAACTACGAG
ATTTATACCCATTTCCTCGTGGGGCGGCAA
>TRF41
GAGGTTTTCCAGsrGkCCTTCAAGsCTGAGTGTCACyACTTCAACGGCACCGAGCGGGTG
AGGyTCCTGCTGAAGyrCATCTACAACCGGCAGCAGTwCmTrCACTTCGACAGCGACCTG
GGGTACTTCGTGGCCGACAGCCCCrTGGGCGAGTCyrmTryGAGGTATTkkAAyAGTCAA
CCCGAGATATTGGAsrACrsACGGTCTGmGGTGGACAGGTTCTGCCGGCACAACTACGAG
rTkTyTACCCmTTTCCTCGTGGGGCGGCAA
>TRF45
GAGGTTTTCCAGsrGkCCTTCAAGsCTGAGTGTCACyACTTCAACGGCACCGAGCGGGTG
AGGTTCCTGswGAAGyACATCTACAACCGGCAGCAGTACsTACACTTCGACAGCGACsTG
GGGTACTwCGTGGCCGACAGCCCCmTGGGCGAGTCCACTGyGAGGTATTGGAACAGTCAA
CCCGAGATrTTGGAGkACAGACGGTCTGTGGTGGACAGGATCTGCCGGCACAACTACGAG
rTkTmTACCCmTTTCCTCGTGGGGCGGCAA
>VL20
GAGGTTTTCCAGsrrkmykkCAmrkCwGAGTGTCACyACTTCAACGGCACCGAGCGGGTG
AGGyTCCTGswsAAGyrCATCTACAACCGGCAGCwGTwCryrCACTTCGACAGCGACsTG
GGGTACTwCGTGGCCGACAGCCCCrTGGGCGAGTCyrmTryGAGGTATTkkAAyAGTCAA
CCCGAGATATTGGACrACGCACGGTCTGmGGTGGACAGGwTCTGCCGGCACAACTACGAG
rTkTyTACCCmTTTCCTCGTGGGGCGGCAA
